# Supplementary material for: Crystal structure of 3-C-(N-benzyl­oxy­carbon­yl)amino­methyl-3-de­oxy-1,2:5,6-di-O-iso­propyl­idene-α-d-allo­furan­ose
Source: Acta Crystallogr E Crystallogr Commun. 2015 Sep 26;71(Pt 10):1212–5. doi: 10.1107/S2056989015017582 (PMC4647424; doi:10.1107/S2056989015017582)
Supplement: Supplementary file 1 [file e-71-01212-sup1.cif]

##############################################################################
#                                                                            #
# This CIF contains the data in a paper accepted for publication in          #
# Acta Crystallographica Section E. It conforms to the requirements of       #
# Notes for Authors for Acta Crystallographica Section E, and has been       #
# peer reviewed under the auspices of the IUCr Commission on Journals.       #
#                                                                            #
# Full details of the Crystallographic Information File format               #
# are given in the paper "The Crystallographic Information File (CIF):       #
# a New Standard Archive File for Crystallography" by S. R. Hall, F. H.      #
# Allen and I. D. Brown [Acta Cryst. (1991), A47, 655-685].                  #
#                                                                            #
# The current version of the core CIF dictionary is obtainable from          #
# ftp://ftp.iucr.org/pub/cif_core.dic.                                       #
#                                                                            #
# Software is freely available for graphical display of the structure(s)     #
# in this CIF. For information consult the CIF software page                 #
# http://www.iucr.org/resources/cif/software.                                #
#                                                                            #
# This file may be used for bona fide research purposes within the           #
# scientific community so long as proper attribution is given to the journal # 
# article from which it was obtained.                                        #
#                                                                            #
##############################################################################
data_I
_audit_creation_method     SHELXL-97
_journal_date_recd_electronic     2015-09-10
_journal_date_accepted     2015-09-19
_journal_name_full     'Acta Crystallographica, Section E'
_journal_year     2015
_journal_volume     71
_journal_issue     10
_journal_page_first     1212
_journal_page_last     1215
_journal_paper_category     GO
_journal_paper_doi     10.1107/S2056989015017582
_journal_coeditor_code     SU5210
_publ_contact_author_name     'Dmitrijs Stepanovs and Maris Turks'
_publ_contact_author_address
;
Institute of Technology of Organic Chemistry, Faculty of Materials Science and,
Applied Chemistry, Riga Technical University,
P. Valdena 3/7, Riga, LV-1048, Latvia
;
_publ_contact_author_email     'd_stepanovs@osi.lv, maris_turks@ktf.rtu.lv'
_publ_contact_author_fax     ?
_publ_contact_author_phone     ?
_publ_section_title
;\
Crystal structure of
3-<i>C</i>-(<i>N</i>-benzyloxycarbonyl)aminomethyl-3-deoxy-1,2:5,6-di-\
<i>O</i>-isopropylidene-\a-<i>D</i>-allofuranose
;
loop_
    _publ_author_name
    _publ_author_footnote
    _publ_author_address
    'Rjabovs, Vitalijs' .
;
Institute of Technology of Organic Chemistry,
Faculty of Materials Science and Applied Chemistry,
Riga Technical University,
P. Valdena 3/7, Riga, LV-1048,
Latvia
;
    'Stepanovs, Dmitrijs' .
;
Latvian Institute of Organic Synthesis, Aizkraukles 21, Riga, LV-1006, Latvia
Institute of Technology of Organic Chemistry,
Faculty of Materials Science and Applied Chemistry,
Riga Technical University,
P. Valdena 3/7, Riga, LV-1048,
Latvia
;
    'Turks, Maris' .
;
Institute of Technology of Organic Chemistry,
Faculty of Materials Science and Applied Chemistry,
Riga Technical University,
P. Valdena 3/7, Riga, LV-1048,
Latvia
;
_publ_section_synopsis
;
The title compound consists of a substituted
2,2-dimethyltetrahydrofuro[2,3-<i>d</i>][1,3]dioxolane skeleton. The furanose
ring adopts a conformation close to <i>C</i>~3~-<i>exo</i>. Both dioxolane
rings adopt envelope conformations with an O atom as the flap in each case. In
the crystal, molecules are linked by N---H...O hydrogen bonds, forming chains
propagating along the <i>b</i>-axis direction.
;
_chemical_name_systematic
;
3-<i>C</i>-(<i>N</i>-Benzyloxycarbonyl)aminomethyl-3-deoxy-1,2:5,6-di-\
<i>O</i>-isopropylidene-\a-<i>D</i>-allofuranose
;
_chemical_name_common     ?
_chemical_formula_moiety     'C21 H29 N O7'
_chemical_formula_sum     'C21 H29 N O7'
_chemical_formula_iupac     'C21 H29 N O7'
_chemical_formula_weight     407.45
_chemical_melting_point     ?
_symmetry_cell_setting     monoclinic
_symmetry_space_group_name_H-M     'P 21'
_symmetry_space_group_name_Hall     'P 2yb'
loop_
    _symmetry_equiv_pos_as_xyz
    'x, y, z'
    '-x, y+1/2, -z'
_cell_length_a     9.3235(3)
_cell_length_b     5.41180(10)
_cell_length_c     20.4381(7)
_cell_angle_alpha     90.00
_cell_angle_beta     96.7480(10)
_cell_angle_gamma     90.00
_cell_volume     1024.10(5)
_cell_formula_units_Z     2
_cell_measurement_reflns_used     11906
_cell_measurement_theta_min     0.998
_cell_measurement_theta_max     30.034
_cell_measurement_temperature     173(2)
_exptl_crystal_description     'block'
_exptl_crystal_colour     'colourless'
_exptl_crystal_size_max     0.32
_exptl_crystal_size_mid     0.31
_exptl_crystal_size_min     0.20
_exptl_crystal_density_diffrn     1.321
_exptl_crystal_density_meas     ?
_exptl_crystal_density_method     'not measured'
_exptl_crystal_F_000     436
_exptl_absorpt_coefficient_mu     0.099
_exptl_absorpt_correction_type     none
_exptl_absorpt_process_details     ?
_exptl_absorpt_correction_T_min     ?
_exptl_absorpt_correction_T_max     ?
_exptl_special_details     ?
_diffrn_ambient_temperature     173(2)
_diffrn_radiation_type     MoK\a
_diffrn_radiation_wavelength     0.71073
_diffrn_radiation_source     'fine-focus sealed tube'
_diffrn_radiation_monochromator     graphite
_diffrn_measurement_device_type     'Nonius KappaCCD'
_diffrn_measurement_method     'CCD'
_diffrn_detector_area_resol_mean     ?
_diffrn_reflns_number     5535
_diffrn_reflns_av_R_equivalents     0.0340
_diffrn_reflns_av_sigmaI/netI     0.0555
_diffrn_reflns_theta_min     2.31
_diffrn_reflns_theta_max     30.05
_diffrn_reflns_theta_full     30.05
_diffrn_measured_fraction_theta_max     0.994
_diffrn_measured_fraction_theta_full     0.994
_diffrn_reflns_limit_h_min     -13
_diffrn_reflns_limit_h_max     13
_diffrn_reflns_limit_k_min     -7
_diffrn_reflns_limit_k_max     6
_diffrn_reflns_limit_l_min     -28
_diffrn_reflns_limit_l_max     28
_diffrn_standards_number     ?
_diffrn_standards_interval_count     ?
_diffrn_standards_interval_time     ?
_diffrn_standards_decay_%     ?
_refine_special_details
;
Refinement of <i>F</i>^2^ against ALL reflections. The weighted <i>R</i>-factor
<i>wR</i> and goodness of fit <i>S</i> are based on <i>F</i>^2^, conventional
<i>R</i>-factors <i>R</i> are based on <i>F</i>, with <i>F</i> set to zero for
negative <i>F</i>^2^. The threshold expression of <i>F</i>^2^ >
\s(<i>F</i>^2^) is used only for calculating <i>R</i>-factors(gt) <i>etc</i>.
and is not relevant to the choice of reflections for refinement.
<i>R</i>-factors based on <i>F</i>^2^ are statistically about twice as large
as those based on <i>F</i>, and <i>R</i>- factors based on ALL data will be
even larger.
;
_reflns_number_total     3279
_reflns_number_gt     2597
_reflns_threshold_expression     >2sigma(I)
_refine_ls_structure_factor_coef     Fsqd
_refine_ls_matrix_type     full
_refine_ls_R_factor_all     0.0641
_refine_ls_R_factor_gt     0.0447
_refine_ls_wR_factor_gt     0.0927
_refine_ls_wR_factor_ref     0.1004
_refine_ls_goodness_of_fit_ref     1.029
_refine_ls_restrained_S_all     1.029
_refine_ls_number_reflns     3279
_refine_ls_number_parameters     270
_refine_ls_number_restraints     1
_refine_ls_hydrogen_treatment     mixed
_refine_ls_weighting_scheme     calc
_refine_ls_weighting_details
         'calc w=1/[\s^2^(Fo^2^)+(0.0440P)^2^+0.1203P] where P=(Fo^2^+2Fc^2^)/3'
_atom_sites_solution_hydrogens     geom
_atom_sites_solution_primary     direct
_atom_sites_solution_secondary     difmap
_refine_ls_shift/su_max     0.000
_refine_ls_shift/su_mean     0.000
_refine_diff_density_max     0.225
_refine_diff_density_min     -0.214
_refine_ls_extinction_method     none
_refine_ls_extinction_coef     ?
_refine_ls_abs_structure_details     ?
loop_
    _atom_type_symbol
    _atom_type_description
    _atom_type_scat_dispersion_real
    _atom_type_scat_dispersion_imag
    _atom_type_scat_source
    'C' 'C' 0.0033 0.0016
                         'International Tables Vol C Tables 4.2.6.8 and 6.1.1.4'
    'H' 'H' 0.0000 0.0000
                         'International Tables Vol C Tables 4.2.6.8 and 6.1.1.4'
    'N' 'N' 0.0061 0.0033
                         'International Tables Vol C Tables 4.2.6.8 and 6.1.1.4'
    'O' 'O' 0.0106 0.0060
                         'International Tables Vol C Tables 4.2.6.8 and 6.1.1.4'
_computing_data_collection
;
<i>KappaCCD Server Software</i> (Nonius, 1997)
;
_computing_cell_refinement
;
HKL Scalepack (Otwinowski & Minor, 1997)
;
_computing_data_reduction
;
HKL Denzo and Scalepack (Otwinowski & Minor, 1997)
;
_computing_structure_solution
;
SIR2011 (Burla <i>et al.</i>,  2012)
;
_computing_structure_refinement
;
SHELXL97 (Sheldrick, 2008)
;
_computing_molecular_graphics
;
Mercury (Macrae <i>et al.</i>,  2008)
;
_computing_publication_material
;
SHELXL97 (Sheldrick, 2008),
PLATON (Spek, 2009) and publCIF (Westrip, 2010)
;
loop_
    _atom_site_type_symbol
    _atom_site_label
    _atom_site_fract_x
    _atom_site_fract_y
    _atom_site_fract_z
    _atom_site_U_iso_or_equiv
    _atom_site_adp_type
    _atom_site_calc_flag
    _atom_site_refinement_flags
    _atom_site_occupancy
    _atom_site_symmetry_multiplicity
    _atom_site_disorder_assembly
    _atom_site_disorder_group
    O O1 0.34514(16) 0.3163(3) 0.37758(7) 0.0315(4) Uani d . 1 1 . .
    C C1 0.2837(2) 0.3609(4) 0.31216(10) 0.0257(4) Uani d . 1 1 . .
    H H1 0.2922 0.5356 0.3006 0.031 Uiso calc R 1 1 . .
    C C2 0.3645(2) 0.1973(4) 0.26790(10) 0.0236(4) Uani d . 1 1 . .
    H H2 0.3840 0.2807 0.2273 0.028 Uiso calc R 1 1 . .
    C C3 0.5014(2) 0.1255(4) 0.31153(9) 0.0216(4) Uani d . 1 1 . .
    H H3 0.5695 0.2635 0.3118 0.026 Uiso calc R 1 1 . .
    C C4 0.4468(2) 0.1149(4) 0.37946(9) 0.0219(4) Uani d . 1 1 . .
    H H4 0.3965 -0.0419 0.3842 0.026 Uiso calc R 1 1 . .
    C C5 0.5571(2) 0.1572(4) 0.43934(10) 0.0221(4) Uani d . 1 1 . .
    H H5 0.5063 0.1803 0.4782 0.027 Uiso calc R 1 1 . .
    C C6 0.6694(2) -0.0473(4) 0.45328(10) 0.0239(4) Uani d . 1 1 . .
    H H6A 0.6898 -0.0777 0.5002 0.029 Uiso calc R 1 1 . .
    H H6B 0.6366 -0.1997 0.4314 0.029 Uiso calc R 1 1 . .
    O O7 0.79329(15) 0.0472(3) 0.42712(7) 0.0251(3) Uani d . 1 1 . .
    C C8 0.7920(2) 0.3060(4) 0.43977(10) 0.0234(4) Uani d . 1 1 . .
    O O9 0.64107(15) 0.3721(3) 0.43018(7) 0.0251(3) Uani d . 1 1 . .
    C C10 0.8696(3) 0.4342(4) 0.38914(12) 0.0326(5) Uani d . 1 1 . .
    H H10A 0.8217 0.3997 0.3459 0.049 Uiso calc R 1 1 . .
    H H10B 0.9674 0.3758 0.3923 0.049 Uiso calc R 1 1 . .
    H H10C 0.8695 0.6092 0.3968 0.049 Uiso calc R 1 1 . .
    C C11 0.8532(2) 0.3653(4) 0.51018(11) 0.0313(5) Uani d . 1 1 . .
    H H11A 0.9549 0.3308 0.5161 0.047 Uiso calc R 1 1 . .
    H H11B 0.8057 0.2657 0.5400 0.047 Uiso calc R 1 1 . .
    H H11C 0.8376 0.5369 0.5190 0.047 Uiso calc R 1 1 . .
    O O12 0.13924(16) 0.2825(3) 0.30147(9) 0.0356(4) Uani d . 1 1 . .
    C C13 0.1257(2) 0.0752(4) 0.25826(11) 0.0277(5) Uani d . 1 1 . .
    O O14 0.27047(15) -0.0114(3) 0.25586(7) 0.0282(3) Uani d . 1 1 . .
    C C15 0.0589(3) 0.1589(6) 0.19055(13) 0.0490(7) Uani d . 1 1 . .
    H H15A 0.1160 0.2897 0.1752 0.074 Uiso calc R 1 1 . .
    H H15B -0.0375 0.2176 0.1932 0.074 Uiso calc R 1 1 . .
    H H15C 0.0558 0.0225 0.1604 0.074 Uiso calc R 1 1 . .
    C C16 0.0396(3) -0.1209(5) 0.28758(14) 0.0411(6) Uani d . 1 1 . .
    H H16A -0.0564 -0.0612 0.2904 0.062 Uiso calc R 1 1 . .
    H H16B 0.0849 -0.1617 0.3309 0.062 Uiso calc R 1 1 . .
    H H16C 0.0352 -0.2656 0.2602 0.062 Uiso calc R 1 1 . .
    C C3' 0.5763(2) -0.1049(4) 0.29004(10) 0.0240(4) Uani d . 1 1 . .
    H H3'1 0.6569 -0.1470 0.3226 0.029 Uiso calc R 1 1 . .
    H H3'2 0.5093 -0.2427 0.2863 0.029 Uiso calc R 1 1 . .
    N N4' 0.6281(2) -0.0585(4) 0.22661(9) 0.0279(4) Uani d . 1 1 . .
    C C5' 0.6706(2) -0.2436(4) 0.18935(10) 0.0279(5) Uani d . 1 1 . .
    O O6' 0.66529(19) -0.4616(3) 0.20170(8) 0.0363(4) Uani d . 1 1 . .
    O O7' 0.71820(19) -0.1464(3) 0.13471(8) 0.0403(4) Uani d . 1 1 . .
    C C8' 0.7650(3) -0.3172(5) 0.08682(11) 0.0418(6) Uani d . 1 1 . .
    H H8'1 0.7087 -0.4682 0.0856 0.050 Uiso calc R 1 1 . .
    H H8'2 0.8662 -0.3584 0.0979 0.050 Uiso calc R 1 1 . .
    C C1'' 0.7418(3) -0.1870(5) 0.02154(11) 0.0355(5) Uani d . 1 1 . .
    C C2'' 0.8230(3) 0.0185(6) 0.00934(12) 0.0444(6) Uani d . 1 1 . .
    H H2'' 0.8968 0.0708 0.0409 0.053 Uiso calc R 1 1 . .
    C C3'' 0.7954(3) 0.1460(6) -0.04903(14) 0.0525(7) Uani d . 1 1 . .
    H H3'' 0.8502 0.2845 -0.0565 0.063 Uiso calc R 1 1 . .
    C C4'' 0.6868(3) 0.0694(6) -0.09655(13) 0.0520(8) Uani d . 1 1 . .
    H H4'' 0.6679 0.1563 -0.1359 0.062 Uiso calc R 1 1 . .
    C C5'' 0.6074(3) -0.1351(7) -0.08519(13) 0.0523(8) Uani d . 1 1 . .
    H H5'' 0.5349 -0.1882 -0.1173 0.063 Uiso calc R 1 1 . .
    C C6'' 0.6334(3) -0.2644(6) -0.02641(13) 0.0454(7) Uani d . 1 1 . .
    H H6'' 0.5783 -0.4028 -0.0191 0.055 Uiso calc R 1 1 . .
    H H4' 0.647(3) 0.080(5) 0.2161(12) 0.028(7) Uiso d . 1 1 . .
loop_
    _atom_site_aniso_label
    _atom_site_aniso_U_11
    _atom_site_aniso_U_22
    _atom_site_aniso_U_33
    _atom_site_aniso_U_12
    _atom_site_aniso_U_13
    _atom_site_aniso_U_23
    O1 0.0247(8) 0.0388(9) 0.0308(8) 0.0114(7) 0.0028(6) -0.0044(7)
    C1 0.0195(10) 0.0230(9) 0.0345(11) 0.0010(8) 0.0020(8) 0.0002(9)
    C2 0.0211(10) 0.0238(10) 0.0262(10) -0.0003(8) 0.0038(8) 0.0025(8)
    C3 0.0170(9) 0.0232(9) 0.0249(10) -0.0002(8) 0.0032(7) -0.0002(8)
    C4 0.0189(9) 0.0221(10) 0.0255(10) 0.0005(7) 0.0065(8) -0.0007(8)
    C5 0.0225(10) 0.0197(9) 0.0250(10) -0.0009(9) 0.0062(8) -0.0007(8)
    C6 0.0250(11) 0.0190(9) 0.0272(10) -0.0019(8) 0.0016(8) 0.0025(8)
    O7 0.0232(7) 0.0175(6) 0.0356(8) 0.0016(6) 0.0072(6) 0.0001(6)
    C8 0.0191(10) 0.0202(9) 0.0309(11) -0.0007(8) 0.0035(8) -0.0022(8)
    O9 0.0209(7) 0.0162(6) 0.0373(8) 0.0016(6) -0.0002(6) -0.0009(6)
    C10 0.0311(12) 0.0280(11) 0.0403(13) -0.0024(10) 0.0107(9) -0.0010(10)
    C11 0.0267(11) 0.0284(10) 0.0373(12) 0.0007(9) -0.0031(9) -0.0035(10)
    O12 0.0190(7) 0.0322(9) 0.0553(10) 0.0009(7) 0.0031(7) -0.0107(8)
    C13 0.0202(10) 0.0256(10) 0.0361(12) 0.0009(8) -0.0015(8) -0.0003(9)
    O14 0.0206(7) 0.0272(8) 0.0361(8) 0.0014(6) 0.0002(6) -0.0051(6)
    C15 0.0341(13) 0.0673(18) 0.0430(15) 0.0070(15) -0.0067(11) 0.0092(14)
    C16 0.0270(12) 0.0316(12) 0.0651(17) 0.0012(10) 0.0069(11) 0.0080(12)
    C3' 0.0235(10) 0.0266(10) 0.0226(10) 0.0031(8) 0.0053(8) -0.0002(8)
    N4' 0.0324(10) 0.0264(9) 0.0262(9) -0.0010(8) 0.0086(7) -0.0008(8)
    C5' 0.0249(11) 0.0371(12) 0.0215(10) 0.0018(9) 0.0015(8) -0.0028(9)
    O6' 0.0486(11) 0.0295(8) 0.0319(9) 0.0045(8) 0.0087(7) -0.0024(7)
    O7' 0.0574(11) 0.0382(9) 0.0287(8) 0.0009(9) 0.0195(7) -0.0046(7)
    C8' 0.0536(15) 0.0439(14) 0.0300(12) 0.0132(13) 0.0142(11) -0.0045(11)
    C1'' 0.0417(13) 0.0390(13) 0.0274(11) 0.0092(11) 0.0106(9) -0.0045(10)
    C2'' 0.0479(15) 0.0494(15) 0.0354(14) 0.0047(13) 0.0027(11) -0.0031(12)
    C3'' 0.0637(18) 0.0468(15) 0.0491(17) 0.0009(16) 0.0156(14) 0.0045(14)
    C4'' 0.0669(19) 0.0580(19) 0.0323(14) 0.0206(16) 0.0110(13) 0.0033(13)
    C5'' 0.0498(16) 0.075(2) 0.0310(13) 0.0108(17) 0.0005(11) -0.0100(14)
    C6'' 0.0480(15) 0.0546(16) 0.0352(13) 0.0027(13) 0.0111(11) -0.0086(12)
_geom_special_details
;
All e.s.d.'s (except the e.s.d. in the dihedral angle between two l.s. planes)
are estimated using the full covariance matrix. The cell e.s.d.'s are taken
into account individually in the estimation of e.s.d.'s in distances, angles
and torsion angles; correlations between e.s.d.'s in cell parameters are only
used when they are defined by crystal symmetry. An approximate (isotropic)
treatment of cell e.s.d.'s is used for estimating e.s.d.'s involving l.s.
planes.
;
loop_
    _geom_bond_atom_site_label_1
    _geom_bond_atom_site_label_2
    _geom_bond_site_symmetry_2
    _geom_bond_distance
    _geom_bond_publ_flag
    O1 C1 . 1.412(2) ?
    O1 C4 . 1.442(2) ?
    C1 O12 . 1.404(2) ?
    C1 C2 . 1.526(3) ?
    C1 H1 . 0.9800 ?
    C2 O14 . 1.433(2) ?
    C2 C3 . 1.519(3) ?
    C2 H2 . 0.9800 ?
    C3 C3' . 1.519(3) ?
    C3 C4 . 1.535(3) ?
    C3 H3 . 0.9800 ?
    C4 C5 . 1.520(3) ?
    C4 H4 . 0.9800 ?
    C5 O9 . 1.427(2) ?
    C5 C6 . 1.527(3) ?
    C5 H5 . 0.9800 ?
    C6 O7 . 1.424(3) ?
    C6 H6A . 0.9700 ?
    C6 H6B . 0.9700 ?
    O7 C8 . 1.424(2) ?
    C8 O9 . 1.443(2) ?
    C8 C10 . 1.501(3) ?
    C8 C11 . 1.519(3) ?
    C10 H10A . 0.9600 ?
    C10 H10B . 0.9600 ?
    C10 H10C . 0.9600 ?
    C11 H11A . 0.9600 ?
    C11 H11B . 0.9600 ?
    C11 H11C . 0.9600 ?
    O12 C13 . 1.424(3) ?
    C13 O14 . 1.435(3) ?
    C13 C16 . 1.498(3) ?
    C13 C15 . 1.519(3) ?
    C15 H15A . 0.9600 ?
    C15 H15B . 0.9600 ?
    C15 H15C . 0.9600 ?
    C16 H16A . 0.9600 ?
    C16 H16B . 0.9600 ?
    C16 H16C . 0.9600 ?
    C3' N4' . 1.457(3) ?
    C3' H3'1 . 0.9700 ?
    C3' H3'2 . 0.9700 ?
    N4' C5' . 1.346(3) ?
    N4' H4' . 0.80(3) ?
    C5' O6' . 1.209(3) ?
    C5' O7' . 1.355(3) ?
    O7' C8' . 1.450(3) ?
    C8' C1'' . 1.502(3) ?
    C8' H8'1 . 0.9700 ?
    C8' H8'2 . 0.9700 ?
    C1'' C2'' . 1.384(4) ?
    C1'' C6'' . 1.387(4) ?
    C2'' C3'' . 1.376(4) ?
    C2'' H2'' . 0.9300 ?
    C3'' C4'' . 1.382(4) ?
    C3'' H3'' . 0.9300 ?
    C4'' C5'' . 1.367(5) ?
    C4'' H4'' . 0.9300 ?
    C5'' C6'' . 1.387(4) ?
    C5'' H5'' . 0.9300 ?
    C6'' H6'' . 0.9300 ?
loop_
    _geom_angle_atom_site_label_1
    _geom_angle_atom_site_label_2
    _geom_angle_atom_site_label_3
    _geom_angle_site_symmetry_1
    _geom_angle_site_symmetry_3
    _geom_angle
    _geom_angle_publ_flag
    C1 O1 C4 . . 110.30(15) ?
    O12 C1 O1 . . 111.76(17) ?
    O12 C1 C2 . . 105.29(17) ?
    O1 C1 C2 . . 106.75(16) ?
    O12 C1 H1 . . 110.9 ?
    O1 C1 H1 . . 110.9 ?
    C2 C1 H1 . . 110.9 ?
    O14 C2 C3 . . 110.74(16) ?
    O14 C2 C1 . . 102.96(16) ?
    C3 C2 C1 . . 103.87(16) ?
    O14 C2 H2 . . 112.8 ?
    C3 C2 H2 . . 112.8 ?
    C1 C2 H2 . . 112.8 ?
    C2 C3 C3' . . 115.04(17) ?
    C2 C3 C4 . . 101.29(16) ?
    C3' C3 C4 . . 116.30(17) ?
    C2 C3 H3 . . 107.9 ?
    C3' C3 H3 . . 107.9 ?
    C4 C3 H3 . . 107.9 ?
    O1 C4 C5 . . 106.73(15) ?
    O1 C4 C3 . . 103.54(15) ?
    C5 C4 C3 . . 117.26(16) ?
    O1 C4 H4 . . 109.7 ?
    C5 C4 H4 . . 109.7 ?
    C3 C4 H4 . . 109.7 ?
    O9 C5 C4 . . 110.29(16) ?
    O9 C5 C6 . . 103.92(14) ?
    C4 C5 C6 . . 115.15(17) ?
    O9 C5 H5 . . 109.1 ?
    C4 C5 H5 . . 109.1 ?
    C6 C5 H5 . . 109.1 ?
    O7 C6 C5 . . 103.79(16) ?
    O7 C6 H6A . . 111.0 ?
    C5 C6 H6A . . 111.0 ?
    O7 C6 H6B . . 111.0 ?
    C5 C6 H6B . . 111.0 ?
    H6A C6 H6B . . 109.0 ?
    C6 O7 C8 . . 105.08(16) ?
    O7 C8 O9 . . 104.38(16) ?
    O7 C8 C10 . . 108.31(18) ?
    O9 C8 C10 . . 109.48(17) ?
    O7 C8 C11 . . 111.69(17) ?
    O9 C8 C11 . . 109.16(17) ?
    C10 C8 C11 . . 113.42(18) ?
    C5 O9 C8 . . 108.74(14) ?
    C8 C10 H10A . . 109.5 ?
    C8 C10 H10B . . 109.5 ?
    H10A C10 H10B . . 109.5 ?
    C8 C10 H10C . . 109.5 ?
    H10A C10 H10C . . 109.5 ?
    H10B C10 H10C . . 109.5 ?
    C8 C11 H11A . . 109.5 ?
    C8 C11 H11B . . 109.5 ?
    H11A C11 H11B . . 109.5 ?
    C8 C11 H11C . . 109.5 ?
    H11A C11 H11C . . 109.5 ?
    H11B C11 H11C . . 109.5 ?
    C1 O12 C13 . . 110.36(16) ?
    O12 C13 O14 . . 105.28(15) ?
    O12 C13 C16 . . 108.82(19) ?
    O14 C13 C16 . . 109.43(18) ?
    O12 C13 C15 . . 109.1(2) ?
    O14 C13 C15 . . 110.69(19) ?
    C16 C13 C15 . . 113.2(2) ?
    C2 O14 C13 . . 107.18(15) ?
    C13 C15 H15A . . 109.5 ?
    C13 C15 H15B . . 109.5 ?
    H15A C15 H15B . . 109.5 ?
    C13 C15 H15C . . 109.5 ?
    H15A C15 H15C . . 109.5 ?
    H15B C15 H15C . . 109.5 ?
    C13 C16 H16A . . 109.5 ?
    C13 C16 H16B . . 109.5 ?
    H16A C16 H16B . . 109.5 ?
    C13 C16 H16C . . 109.5 ?
    H16A C16 H16C . . 109.5 ?
    H16B C16 H16C . . 109.5 ?
    N4' C3' C3 . . 109.09(17) ?
    N4' C3' H3'1 . . 109.9 ?
    C3 C3' H3'1 . . 109.9 ?
    N4' C3' H3'2 . . 109.9 ?
    C3 C3' H3'2 . . 109.9 ?
    H3'1 C3' H3'2 . . 108.3 ?
    C5' N4' C3' . . 121.7(2) ?
    C5' N4' H4' . . 116.9(18) ?
    C3' N4' H4' . . 120.3(18) ?
    O6' C5' N4' . . 125.9(2) ?
    O6' C5' O7' . . 125.2(2) ?
    N4' C5' O7' . . 108.9(2) ?
    C5' O7' C8' . . 117.5(2) ?
    O7' C8' C1'' . . 106.1(2) ?
    O7' C8' H8'1 . . 110.5 ?
    C1'' C8' H8'1 . . 110.5 ?
    O7' C8' H8'2 . . 110.5 ?
    C1'' C8' H8'2 . . 110.5 ?
    H8'1 C8' H8'2 . . 108.7 ?
    C2'' C1'' C6'' . . 118.9(2) ?
    C2'' C1'' C8' . . 120.8(2) ?
    C6'' C1'' C8' . . 120.2(3) ?
    C3'' C2'' C1'' . . 120.6(3) ?
    C3'' C2'' H2'' . . 119.7 ?
    C1'' C2'' H2'' . . 119.7 ?
    C2'' C3'' C4'' . . 120.4(3) ?
    C2'' C3'' H3'' . . 119.8 ?
    C4'' C3'' H3'' . . 119.8 ?
    C5'' C4'' C3'' . . 119.4(3) ?
    C5'' C4'' H4'' . . 120.3 ?
    C3'' C4'' H4'' . . 120.3 ?
    C4'' C5'' C6'' . . 120.8(3) ?
    C4'' C5'' H5'' . . 119.6 ?
    C6'' C5'' H5'' . . 119.6 ?
    C5'' C6'' C1'' . . 119.9(3) ?
    C5'' C6'' H6'' . . 120.1 ?
    C1'' C6'' H6'' . . 120.1 ?
loop_
    _geom_torsion_atom_site_label_1
    _geom_torsion_atom_site_label_2
    _geom_torsion_atom_site_label_3
    _geom_torsion_atom_site_label_4
    _geom_torsion_site_symmetry_1
    _geom_torsion_site_symmetry_2
    _geom_torsion_site_symmetry_3
    _geom_torsion_site_symmetry_4
    _geom_torsion
    _geom_torsion_publ_flag
    C4 O1 C1 O12 . . . . 107.54(18) ?
    C4 O1 C1 C2 . . . . -7.1(2) ?
    O12 C1 C2 O14 . . . . -20.6(2) ?
    O1 C1 C2 O14 . . . . 98.33(18) ?
    O12 C1 C2 C3 . . . . -136.12(17) ?
    O1 C1 C2 C3 . . . . -17.2(2) ?
    O14 C2 C3 C3' . . . . 49.2(2) ?
    C1 C2 C3 C3' . . . . 159.10(16) ?
    O14 C2 C3 C4 . . . . -77.1(2) ?
    C1 C2 C3 C4 . . . . 32.8(2) ?
    C1 O1 C4 C5 . . . . 152.58(16) ?
    C1 O1 C4 C3 . . . . 28.2(2) ?
    C2 C3 C4 O1 . . . . -37.23(19) ?
    C3' C3 C4 O1 . . . . -162.69(16) ?
    C2 C3 C4 C5 . . . . -154.43(17) ?
    C3' C3 C4 C5 . . . . 80.1(2) ?
    O1 C4 C5 O9 . . . . -67.04(19) ?
    C3 C4 C5 O9 . . . . 48.4(2) ?
    O1 C4 C5 C6 . . . . 175.77(16) ?
    C3 C4 C5 C6 . . . . -68.8(2) ?
    O9 C5 C6 O7 . . . . -20.8(2) ?
    C4 C5 C6 O7 . . . . 99.97(19) ?
    C5 C6 O7 C8 . . . . 35.75(19) ?
    C6 O7 C8 O9 . . . . -37.11(19) ?
    C6 O7 C8 C10 . . . . -153.69(17) ?
    C6 O7 C8 C11 . . . . 80.7(2) ?
    C4 C5 O9 C8 . . . . -125.60(16) ?
    C6 C5 O9 C8 . . . . -1.7(2) ?
    O7 C8 O9 C5 . . . . 23.5(2) ?
    C10 C8 O9 C5 . . . . 139.31(17) ?
    C11 C8 O9 C5 . . . . -95.99(19) ?
    O1 C1 O12 C13 . . . . -111.56(19) ?
    C2 C1 O12 C13 . . . . 4.0(2) ?
    C1 O12 C13 O14 . . . . 14.4(2) ?
    C1 O12 C13 C16 . . . . 131.58(19) ?
    C1 O12 C13 C15 . . . . -104.5(2) ?
    C3 C2 O14 C13 . . . . 140.31(17) ?
    C1 C2 O14 C13 . . . . 29.82(19) ?
    O12 C13 O14 C2 . . . . -28.1(2) ?
    C16 C13 O14 C2 . . . . -144.9(2) ?
    C15 C13 O14 C2 . . . . 89.6(2) ?
    C2 C3 C3' N4' . . . . 65.0(2) ?
    C4 C3 C3' N4' . . . . -176.82(16) ?
    C3 C3' N4' C5' . . . . -165.57(19) ?
    C3' N4' C5' O6' . . . . 3.5(4) ?
    C3' N4' C5' O7' . . . . -177.68(18) ?
    O6' C5' O7' C8' . . . . 0.7(3) ?
    N4' C5' O7' C8' . . . . -178.11(19) ?
    C5' O7' C8' C1'' . . . . 153.0(2) ?
    O7' C8' C1'' C2'' . . . . 67.3(3) ?
    O7' C8' C1'' C6'' . . . . -109.6(3) ?
    C6'' C1'' C2'' C3'' . . . . 0.9(4) ?
    C8' C1'' C2'' C3'' . . . . -176.1(2) ?
    C1'' C2'' C3'' C4'' . . . . -0.5(4) ?
    C2'' C3'' C4'' C5'' . . . . -0.3(4) ?
    C3'' C4'' C5'' C6'' . . . . 0.7(4) ?
    C4'' C5'' C6'' C1'' . . . . -0.3(4) ?
    C2'' C1'' C6'' C5'' . . . . -0.5(4) ?
    C8' C1'' C6'' C5'' . . . . 176.5(2) ?
loop_
    _geom_hbond_atom_site_label_d
    _geom_hbond_atom_site_label_h
    _geom_hbond_atom_site_label_a
    _geom_hbond_site_symmetry_d
    _geom_hbond_site_symmetry_h
    _geom_hbond_site_symmetry_a
    _geom_hbond_distance_dh
    _geom_hbond_distance_ha
    _geom_hbond_distance_da
    _geom_hbond_angle_dha
    _geom_hbond_publ_flag
    N4' H4' O6' 1_555 1_555 1_565 0.80(3) 2.51(3) 3.295(3) 167(2) yes
    C6 H6B O9 1_555 1_555 1_545 0.97 2.32 3.184(3) 141 yes
_iucr_refine_instructions_details
;
TITL test structure: ViR-81
CELL  0.71073   9.3235   5.4118  20.4381   90.000   96.748   90.000
ZERR     2.00   0.0003   0.0001   0.0007    0.000    0.001    0.000
LATT  -1
SYMM  - X, 1/2 + Y, - Z
SFAC  C    H    N    O
UNIT  42   58   2    14
OMIT     1   0   0
OMIT     0   0   2
MERG   3
FMAP   2
ACTA
BOND   $H
CONF
L.S.   6
WGHT    0.044000    0.120300
FVAR       1.10837
O1     4    0.345142    0.316265    0.377577    11.00000    0.02473    0.03876 =
         0.03081   -0.00445    0.00279    0.01140
C1    1    0.283678    0.360902    0.312160    11.00000    0.01949    0.02298 =
         0.03447    0.00024    0.00200    0.00100
AFIX  13
H1    2    0.292194    0.535627    0.300625    11.00000   -1.20000
AFIX   0
C2    1    0.364503    0.197308    0.267905    11.00000    0.02111    0.02384 =
         0.02619    0.00253    0.00376   -0.00026
AFIX  13
H2    2    0.383997    0.280700    0.227313    11.00000   -1.20000
AFIX   0
C3    1    0.501382    0.125536    0.311533    11.00000    0.01697    0.02321 =
         0.02490   -0.00019    0.00319   -0.00019
AFIX  13
H3    2    0.569496    0.263545    0.311783    11.00000   -1.20000
AFIX   0
C4    1    0.446836    0.114854    0.379460    11.00000    0.01887    0.02212 =
         0.02550   -0.00066    0.00648    0.00053
AFIX  13
H4    2    0.396537   -0.041950    0.384248    11.00000   -1.20000
AFIX   0
C5    1    0.557096    0.157168    0.439343    11.00000    0.02247    0.01972 =
         0.02503   -0.00068    0.00622   -0.00094
AFIX  13
H5    2    0.506334    0.180301    0.478249    11.00000   -1.20000
AFIX   0
C6    1    0.669372   -0.047284    0.453279    11.00000    0.02503    0.01903 =
         0.02721    0.00246    0.00165   -0.00190
AFIX  23
H6A   2    0.689840   -0.077694    0.500221    11.00000   -1.20000
H6B   2    0.636590   -0.199703    0.431445    11.00000   -1.20000
AFIX   0
O7    4    0.793290    0.047220    0.427115    11.00000    0.02315    0.01752 =
         0.03556    0.00012    0.00719    0.00159
C8    1    0.791965    0.305998    0.439774    11.00000    0.01911    0.02019 =
         0.03091   -0.00223    0.00353   -0.00070
O9    4    0.641068    0.372122    0.430181    11.00000    0.02094    0.01623 =
         0.03726   -0.00089   -0.00022    0.00161
C10   1    0.869650    0.434248    0.389139    11.00000    0.03108    0.02803 =
         0.04028   -0.00103    0.01074   -0.00240
AFIX 137
H10A  2    0.821654    0.399701    0.345948    11.00000   -1.50000
H10B  2    0.967436    0.375820    0.392257    11.00000   -1.50000
H10C  2    0.869540    0.609240    0.396830    11.00000   -1.50000
AFIX   0
C11   1    0.853169    0.365310    0.510179    11.00000    0.02667    0.02837 =
         0.03734   -0.00349   -0.00311    0.00073
AFIX 137
H11A  2    0.954872    0.330837    0.516067    11.00000   -1.50000
H11B  2    0.805723    0.265697    0.540017    11.00000   -1.50000
H11C  2    0.837603    0.536889    0.518959    11.00000   -1.50000
AFIX   0
O12   4    0.139244    0.282479    0.301469    11.00000    0.01896    0.03215 =
         0.05532   -0.01072    0.00311    0.00090
C13   1    0.125732    0.075223    0.258263    11.00000    0.02017    0.02561 =
         0.03610   -0.00031   -0.00153    0.00092
O14   4    0.270470   -0.011403    0.255864    11.00000    0.02064    0.02724 =
         0.03609   -0.00506    0.00021    0.00141
C15   1    0.058869    0.158945    0.190546    11.00000    0.03408    0.06725 =
         0.04303    0.00922   -0.00666    0.00701
AFIX 137
H15A  2    0.115970    0.289713    0.175216    11.00000   -1.50000
H15B  2   -0.037452    0.217554    0.193215    11.00000   -1.50000
H15C  2    0.055828    0.022488    0.160402    11.00000   -1.50000
AFIX   0
C16   1    0.039623   -0.120908    0.287583    11.00000    0.02701    0.03155 =
         0.06514    0.00798    0.00694    0.00119
AFIX 137
H16A  2   -0.056394   -0.061186    0.290446    11.00000   -1.50000
H16B  2    0.084886   -0.161692    0.330865    11.00000   -1.50000
H16C  2    0.035184   -0.265557    0.260229    11.00000   -1.50000
AFIX   0
C3'   1    0.576308   -0.104915    0.290043    11.00000    0.02354    0.02660 =
         0.02258   -0.00022    0.00529    0.00314
AFIX  23
H3'1  2    0.656871   -0.146984    0.322582    11.00000   -1.20000
H3'2  2    0.509269   -0.242650    0.286288    11.00000   -1.20000
AFIX   0
N4'   3    0.628054   -0.058473    0.226613    11.00000    0.03238    0.02640 =
         0.02622   -0.00077    0.00856   -0.00102
C5'   1    0.670626   -0.243621    0.189346    11.00000    0.02489    0.03713 =
         0.02146   -0.00275    0.00153    0.00184
O6'   4    0.665292   -0.461612    0.201701    11.00000    0.04861    0.02949 =
         0.03188   -0.00244    0.00870    0.00453
O7'   4    0.718201   -0.146365    0.134710    11.00000    0.05740    0.03817 =
         0.02868   -0.00463    0.01948    0.00089
C8'   1    0.765010   -0.317178    0.086824    11.00000    0.05363    0.04389 =
         0.02998   -0.00447    0.01425    0.01320
AFIX  23
H8'1  2    0.708733   -0.468216    0.085554    11.00000   -1.20000
H8'2  2    0.866187   -0.358445    0.097921    11.00000   -1.20000
AFIX   0
C1''  1    0.741787   -0.186994    0.021541    11.00000    0.04174    0.03903 =
         0.02742   -0.00454    0.01057    0.00924
C2''  1    0.822954    0.018451    0.009340    11.00000    0.04793    0.04935 =
         0.03544   -0.00313    0.00274    0.00474
AFIX  43
H2''  2    0.896766    0.070776    0.040873    11.00000   -1.20000
AFIX   0
C3''  1    0.795424    0.146001   -0.049032    11.00000    0.06366    0.04679 =
         0.04914    0.00446    0.01560    0.00090
AFIX  43
H3''  2    0.850226    0.284510   -0.056539    11.00000   -1.20000
AFIX   0
C4''  1    0.686814    0.069436   -0.096552    11.00000    0.06688    0.05799 =
         0.03232    0.00331    0.01100    0.02062
AFIX  43
H4''  2    0.667950    0.156250   -0.135892    11.00000   -1.20000
AFIX   0
C5''  1    0.607361   -0.135102   -0.085195    11.00000    0.04980    0.07505 =
         0.03098   -0.00998    0.00050    0.01083
AFIX  43
H5''  2    0.534922   -0.188220   -0.117288    11.00000   -1.20000
AFIX   0
C6''  1    0.633411   -0.264435   -0.026408    11.00000    0.04799    0.05457 =
         0.03518   -0.00860    0.01115    0.00273
AFIX  43
H6''  2    0.578309   -0.402843   -0.019150    11.00000   -1.20000
AFIX   0
H4'   2    0.647241    0.079603    0.216135    11.00000    0.02834
HKLF 4
REM  test structure: ViR-81
REM R1 =  0.0447 for   2597 Fo > 4sig(Fo)  and  0.0641 for all   3279 data
REM    270 parameters refined using      1 restraints
END
WGHT      0.0437      0.1249
REM Highest difference peak  0.225,  deepest hole -0.214,  1-sigma level  0.043
Q1    1   0.4862  0.1097  0.3471  11.00000  0.05    0.23
Q2    1   0.5977  0.0380  0.4425  11.00000  0.05    0.21
Q3    1   0.5065  0.1466  0.4100  11.00000  0.05    0.19
Q4    1   0.3229  0.3556  0.3458  11.00000  0.05    0.17
Q5    1   0.7672 -0.4630  0.0908  11.00000  0.05    0.16
Q6    1   0.5980  0.2628  0.4326  11.00000  0.05    0.16
Q7    1   0.4445  0.1494  0.2832  11.00000  0.05    0.16
Q8    1   0.8570  0.3971  0.4299  11.00000  0.05    0.15
Q9    1   0.0963  0.1346  0.2259  11.00000  0.05    0.15
Q10   1   0.3067  0.3920  0.4076  11.00000  0.05    0.15
;
