# Supplementary material for: Crystal structure of 3-C-(N-benzyl­oxy­carbon­yl)amino­methyl-3-de­oxy-1,2:5,6-di-O-iso­propyl­idene-α-d-allo­furan­ose
Source: Acta Crystallogr E Crystallogr Commun. 2015 Sep 26;71(Pt 10):1212–5. doi: 10.1107/S2056989015017582 (PMC4647424; doi:10.1107/S2056989015017582)
Supplement: Supplementary file 2 [file e-71-01212-Isup2.hkl]

# 
# h,k,l, Fc-squared, Fo-squared, sigma(Fo-squared) and status flag 
# 
data_I
_shelx_title ' test structure: ViR-81' 
_shelx_refln_list_code          4 
_shelx_F_calc_maximum       73.15 
_exptl_crystal_F_000       436.00 
_reflns_d_resolution_high  0.7096 
 
loop_ 
 _symmetry_equiv_pos_as_xyz 
 'x, y, z' 
 '-x, y+1/2, -z' 
 
_cell_length_a     9.3235 
_cell_length_b     5.4118 
_cell_length_c    20.4381 
_cell_angle_alpha  90.000 
_cell_angle_beta   96.748 
_cell_angle_gamma  90.000 
 
_shelx_F_squared_multiplier     1.000 
 
loop_ 
 _refln_index_h 
 _refln_index_k 
 _refln_index_l 
 _refln_F_squared_calc 
 _refln_F_squared_meas 
 _refln_F_squared_sigma 
 _refln_observed_status 
   2   0   0     5351.51     5271.03    280.75 o 
   3   0   0      978.52     1015.31     24.01 o 
   4   0   0     1103.25     1111.04     27.35 o 
   5   0   0       16.09       18.80      1.47 o 
   6   0   0      356.21      374.12     11.40 o 
   7   0   0       36.67       38.50      2.36 o 
   8   0   0       29.35       21.08      2.85 o 
   9   0   0       10.86       10.18      4.64 o 
  10   0   0      136.14      120.23      9.12 o 
  11   0   0        1.07        0.16      6.11 o 
  12   0   0       44.41       54.62      9.61 o 
  13   0   0       67.14       63.33     11.88 o 
   1   1   0     3378.97     3198.52     98.37 o 
   2   1   0     3840.62     3640.63    114.98 o 
   3   1   0      436.57      437.76      8.45 o 
   4   1   0      852.10      885.03     15.77 o 
   5   1   0      140.14      159.70      3.11 o 
   6   1   0      172.58      189.45      4.11 o 
   7   1   0       87.06       82.86      2.95 o 
   8   1   0        9.74        7.51      1.58 o 
   9   1   0      212.31      203.54     16.85 o 
  10   1   0        2.33        1.70      2.29 o 
  11   1   0       30.66       29.05      4.52 o 
  12   1   0        0.14        3.98      5.29 o 
   0   2   0      836.65      841.64     31.42 o 
   1   2   0       11.84       11.64      0.63 o 
   2   2   0      527.19      517.30      9.50 o 
   3   2   0     1091.47     1208.84     38.71 o 
   4   2   0      375.98      406.64      8.22 o 
   5   2   0        8.47        9.04      0.98 o 
   6   2   0        1.18        1.56      0.82 o 
   7   2   0       74.08       71.20      2.70 o 
   8   2   0       69.93       60.81      3.66 o 
   9   2   0       42.64       44.91      5.62 o 
  10   2   0       35.03       32.30      3.92 o 
  11   2   0        0.89       -3.20      3.20 o 
  12   2   0        0.32        4.31      3.54 o 
   1   3   0      304.14      317.31      6.51 o 
   2   3   0      396.11      409.91      9.29 o 
   3   3   0      127.19      140.87      3.13 o 
   4   3   0       80.15       85.63      2.73 o 
   5   3   0      161.36      162.94      4.02 o 
   6   3   0      540.22      531.12     13.43 o 
   7   3   0       42.19       40.46      2.07 o 
   8   3   0       74.85       67.27      4.19 o 
   9   3   0       42.70       44.74      5.05 o 
  10   3   0        0.40        0.51      2.35 o 
  11   3   0        4.68        7.07      3.87 o 
   0   4   0      340.35      362.40     11.80 o 
   1   4   0       82.15       81.27      2.12 o 
   2   4   0      407.94      445.75     16.36 o 
   3   4   0       31.31       30.10      1.63 o 
   4   4   0       18.95       18.26      2.77 o 
   5   4   0       10.42       11.34      0.84 o 
   6   4   0       55.85       52.94      4.27 o 
   7   4   0       15.49       13.14      1.81 o 
   8   4   0        4.94        3.16      1.99 o 
   9   4   0       16.01       14.45      6.59 o 
  10   4   0       11.28       12.18      6.02 o 
  11   4   0        4.39       -5.13      5.29 o 
   1   5   0        1.98        2.24      0.53 o 
   2   5   0       94.79       88.83      2.76 o 
   3   5   0      186.03      175.93      5.35 o 
   4   5   0        7.28        7.07      1.40 o 
   5   5   0      176.24      178.74      6.94 o 
   6   5   0       32.54       34.77      3.02 o 
   7   5   0       33.81       25.97      5.21 o 
   8   5   0       17.75       15.47      4.40 o 
   9   5   0       49.27       59.82      6.67 o 
   0   6   0       21.42       26.86      3.34 o 
   1   6   0        5.50        6.67      1.95 o 
   2   6   0       41.92       48.27      3.58 o 
   3   6   0       40.72       45.42      3.83 o 
   4   6   0       67.62       72.18      3.47 o 
   5   6   0       18.48       27.43      2.66 o 
   6   6   0        9.06       10.21      2.79 o 
   7   6   0        3.97        0.98      4.35 o 
   8   6   0        0.16        5.46      4.88 o 
   1   7   0        0.81        3.17      2.93 o 
   2   7   0       17.48       16.44      3.01 o 
   3   7   0        0.71       -1.30      2.77 o 
   4   7   0       80.47       95.97      9.36 o 
   5   7   0       32.91       41.35      5.62 o 
 -13   0   1        3.80        6.43      5.13 o 
 -12   0   1       27.65       29.39      7.41 o 
 -11   0   1        7.89       12.94      4.23 o 
 -10   0   1        0.18        1.47      4.48 o 
  -9   0   1        3.64        9.04      3.17 o 
  -8   0   1      235.54      253.48     10.91 o 
  -7   0   1        1.84        3.01      1.38 o 
  -6   0   1      604.12      700.29     20.92 o 
  -5   0   1       30.16       27.92      1.79 o 
  -4   0   1      926.37      984.62     25.23 o 
  -3   0   1     1286.22     1265.54     33.37 o 
  -2   0   1       78.67       87.02      4.88 o 
  -1   0   1      133.52      128.12      5.29 o 
   1   0   1        7.25        4.40      0.49 o 
   3   0   1       69.48       71.14      2.20 o 
   4   0   1        6.97        8.38      0.98 o 
   5   0   1      107.76      101.91      3.50 o 
   6   0   1       14.53       15.71      1.38 o 
   7   0   1       34.31       36.30      2.12 o 
   8   0   1      111.21       98.09      5.45 o 
   9   0   1      391.12      391.95     19.29 o 
  10   0   1      103.13       87.83      8.71 o 
  11   0   1        0.16        3.26      5.37 o 
  12   0   1       11.38       16.36      5.05 o 
 -12   1   1       21.29       22.74      5.16 o 
 -11   1   1        2.90        0.28      6.35 o 
 -10   1   1       23.18       21.49      3.03 o 
  -9   1   1       23.13       23.14      3.37 o 
  -8   1   1      137.38      130.95      5.36 o 
  -7   1   1       13.05       12.48      1.42 o 
  -6   1   1      252.44      270.70      5.93 o 
  -5   1   1      100.25      108.55      2.73 o 
  -4   1   1      244.16      263.55      4.80 o 
  -3   1   1      343.15      349.10      6.55 o 
  -2   1   1     1617.52     1520.35     29.08 o 
  -1   1   1     2123.84     1950.84     47.65 o 
   0   1   1     2582.52     2210.32    113.72 o 
   1   1   1     1852.85     1669.53     42.82 o 
   2   1   1      131.83      129.27      2.68 o 
   3   1   1      573.95      610.93     11.79 o 
   4   1   1     1031.38     1111.15     21.78 o 
   5   1   1      156.63      149.96      3.19 o 
   6   1   1      269.79      310.78      6.16 o 
   7   1   1       90.87       90.63      3.09 o 
   8   1   1       82.10       86.24      4.80 o 
   9   1   1       99.95       98.12      5.29 o 
  10   1   1       23.84       24.39      3.31 o 
  11   1   1        7.10        9.03      3.49 o 
  12   1   1       24.50       29.67      4.92 o 
 -12   2   1        2.64        1.22      4.64 o 
 -11   2   1       18.13       17.42      4.20 o 
 -10   2   1        9.12       10.29      2.95 o 
  -9   2   1       26.37       28.61      3.36 o 
  -8   2   1        1.02       -0.61      4.64 o 
  -7   2   1      108.53      107.74      3.45 o 
  -6   2   1      167.58      165.89      4.00 o 
  -5   2   1      414.85      444.73      8.66 o 
  -4   2   1      556.30      577.77     10.85 o 
  -3   2   1     1290.12     1377.99     35.53 o 
  -2   2   1      871.99      914.80     28.94 o 
  -1   2   1      880.90      920.84     18.06 o 
   0   2   1     1027.30      946.04     17.52 o 
   1   2   1      201.35      204.62      3.74 o 
   2   2   1      129.21      132.15      2.60 o 
   3   2   1      345.94      333.08      6.67 o 
   4   2   1      296.26      297.41      6.10 o 
   5   2   1      438.29      457.98     11.72 o 
   6   2   1      422.94      439.87      9.90 o 
   7   2   1       22.09       18.26      1.49 o 
   8   2   1       60.66       54.82      5.66 o 
   9   2   1       10.02        8.21      2.46 o 
  10   2   1       15.20       23.66      3.75 o 
  11   2   1        3.50        2.77      5.37 o 
  12   2   1        4.23        4.96      8.10 o 
 -12   3   1        1.11        0.81      3.35 o 
 -11   3   1        2.19        4.72      5.13 o 
 -10   3   1       11.00       21.57      6.55 o 
  -9   3   1        4.19        0.41      4.97 o 
  -8   3   1       50.68       46.46      2.59 o 
  -7   3   1       12.56       15.07      1.59 o 
  -6   3   1       66.73       67.05      2.43 o 
  -5   3   1       12.56       11.73      1.06 o 
  -4   3   1       83.85       87.59      2.07 o 
  -3   3   1      427.49      463.68      9.04 o 
  -2   3   1      388.04      388.15     16.24 o 
  -1   3   1      125.46      125.15      3.05 o 
   0   3   1      111.29      102.97      3.62 o 
   1   3   1      373.61      422.86     10.91 o 
   2   3   1      560.19      577.64     12.22 o 
   3   3   1      208.41      206.15      6.84 o 
   4   3   1       27.43       26.59      1.04 o 
   5   3   1      127.99      140.01      3.54 o 
   6   3   1       23.92       23.21      1.65 o 
   7   3   1       20.38       16.79      4.19 o 
   8   3   1       18.39       14.19      1.83 o 
   9   3   1       43.93       49.25      5.13 o 
  10   3   1       10.50       16.83      3.21 o 
  11   3   1       27.28       28.30      4.72 o 
 -11   4   1        2.34       -6.11      7.24 o 
 -10   4   1       51.26       63.98      7.90 o 
  -9   4   1        9.52        4.32      2.91 o 
  -8   4   1       16.58       18.00      2.26 o 
  -7   4   1       73.96       79.13      3.91 o 
  -6   4   1       64.80       58.82      5.45 o 
  -5   4   1      246.53      250.38      5.80 o 
  -4   4   1      157.05      160.65     12.66 o 
  -3   4   1      260.39      262.42      7.18 o 
  -2   4   1      105.78      111.56      7.45 o 
  -1   4   1       38.51       36.89      1.55 o 
   0   4   1      118.85      127.56      3.74 o 
   1   4   1      158.52      158.10      3.37 o 
   2   4   1       58.26       58.47      1.91 o 
   3   4   1       22.61       20.54      1.43 o 
   4   4   1       13.38       13.16      1.55 o 
   5   4   1       21.80       19.42      1.04 o 
   6   4   1      139.32      135.56      5.45 o 
   7   4   1      191.61      194.43      7.68 o 
   8   4   1       10.80       10.13      2.04 o 
   9   4   1       20.01       18.33      2.36 o 
  10   4   1       47.10       58.04      5.92 o 
  11   4   1       21.34       31.26      9.44 o 
  -9   5   1       70.19       94.03      8.14 o 
  -8   5   1       20.68       25.74      4.24 o 
  -7   5   1       38.41       45.79      4.28 o 
  -6   5   1       52.37       44.83      3.76 o 
  -5   5   1       13.49       16.58      3.42 o 
  -4   5   1       14.30       12.14      1.60 o 
  -3   5   1       67.40       66.64      4.07 o 
  -2   5   1       17.91       18.00      1.22 o 
  -1   5   1      255.78      254.70      5.87 o 
   0   5   1       99.24      103.13      3.66 o 
   1   5   1      122.81      121.06      2.85 o 
   2   5   1      122.43      122.81      3.55 o 
   3   5   1      352.44      349.04      9.67 o 
   4   5   1       22.07       20.22      4.15 o 
   5   5   1       39.34       37.02      5.45 o 
   6   5   1       11.70       12.38      5.98 o 
   7   5   1       14.43       11.47      3.54 o 
   8   5   1        0.74       -2.93      3.34 o 
   9   5   1        1.24        4.64      4.56 o 
  -8   6   1        3.01       -0.49      5.82 o 
  -7   6   1        0.60        1.33      3.58 o 
  -6   6   1       15.20       22.63      3.58 o 
  -5   6   1       12.53       14.38      2.11 o 
  -4   6   1       33.21       31.16      2.50 o 
  -3   6   1       10.36       10.09      2.28 o 
  -2   6   1       53.13       51.77      3.66 o 
  -1   6   1       71.87       75.21      3.58 o 
   0   6   1        4.17        3.66      2.04 o 
   1   6   1        1.34       -1.71      1.95 o 
   2   6   1        8.95       10.99      1.95 o 
   3   6   1        7.31        9.93      2.52 o 
   4   6   1        9.54        7.29      1.64 o 
   5   6   1        3.98        1.96      2.05 o 
   6   6   1       13.58       10.00      3.38 o 
   7   6   1        5.09        5.24      3.62 o 
  -5   7   1       41.94       46.48      6.35 o 
  -4   7   1       39.49       42.00      5.78 o 
  -3   7   1       17.87       14.25      3.58 o 
  -2   7   1        4.82        6.59      3.09 o 
  -1   7   1       19.88       23.04      3.42 o 
   0   7   1        0.95       -0.24      2.44 o 
   1   7   1       14.78       15.87      3.26 o 
   2   7   1       15.00       13.19      3.26 o 
   3   7   1       15.55       21.08      4.15 o 
   4   7   1       55.87       58.85      6.59 o 
   5   7   1       91.28      106.23      8.95 o 
 -13   0   2        8.57       17.91      8.22 o 
 -12   0   2        0.30       -0.24      6.43 o 
 -11   0   2       57.23       61.38      8.63 o 
 -10   0   2       15.64       10.91      4.56 o 
  -9   0   2        2.27       -0.81      2.60 o 
  -8   0   2      193.82      167.28      7.81 o 
  -7   0   2      107.24      107.53      4.48 o 
  -6   0   2      437.86      486.53     13.11 o 
  -5   0   2      798.82      831.43     24.99 o 
  -4   0   2      433.91      448.11     11.64 o 
  -3   0   2      271.87      263.17      8.06 o 
  -2   0   2      559.39      546.93     21.98 o 
  -1   0   2       14.07       17.26      0.98 o 
   1   0   2       69.41       77.49      2.12 o 
   2   0   2     2533.15     2502.91     93.94 o 
   3   0   2     3196.76     3128.15     77.09 o 
   4   0   2      865.17      852.35     18.97 o 
   5   0   2      738.92      851.62     21.98 o 
   6   0   2      190.97      184.21      5.94 o 
   7   0   2       64.50       70.98      4.15 o 
   8   0   2       10.02        9.44      2.04 o 
   9   0   2      249.99      276.36     14.90 o 
  10   0   2        0.04       -4.23      4.23 o 
  11   0   2        1.15        8.38      3.83 o 
  12   0   2        5.95       18.97      6.76 o 
 -12   1   2        4.52        3.75      6.84 o 
 -11   1   2       12.03       15.05      5.58 o 
 -10   1   2       33.74       33.78      3.79 o 
  -9   1   2      103.52      111.50      6.45 o 
  -8   1   2       53.51       50.89      3.87 o 
  -7   1   2      142.63      144.45      4.49 o 
  -6   1   2      217.08      221.33      8.38 o 
  -5   1   2       85.65       99.81      3.62 o 
  -4   1   2      163.96      190.37      5.41 o 
  -3   1   2      337.96      341.22      5.55 o 
  -2   1   2     2803.28     2691.75     57.79 o 
   1   1   2      417.85      393.56      7.89 o 
   2   1   2     1252.43     1167.08     25.73 o 
   3   1   2      823.40      874.28     15.61 o 
   4   1   2      443.73      473.10     13.06 o 
   5   1   2      812.38      863.45     18.60 o 
   6   1   2       47.30       45.56      1.83 o 
   7   1   2       28.75       28.06      1.53 o 
   8   1   2      105.39      106.05      5.29 o 
   9   1   2       84.74       75.70     11.56 o 
  10   1   2       18.59       21.52      4.48 o 
  11   1   2        9.52        7.31      3.10 o 
  12   1   2       18.70       22.01      4.17 o 
 -12   2   2        4.98        3.04      3.13 o 
 -11   2   2       39.06       37.16      5.70 o 
 -10   2   2       28.81       25.11      3.22 o 
  -9   2   2       25.06       28.07      7.57 o 
  -8   2   2       85.03       78.00      4.13 o 
  -7   2   2      175.88      153.78      5.16 o 
  -6   2   2      250.65      251.71      5.88 o 
  -5   2   2      336.11      325.44      6.73 o 
  -4   2   2      683.94      722.88     14.64 o 
  -3   2   2      845.33      828.64     17.37 o 
  -2   2   2      262.63      277.57      4.88 o 
  -1   2   2     1306.66     1265.40     22.95 o 
   0   2   2       90.39       86.94      1.66 o 
   1   2   2      161.89      157.99      2.82 o 
   2   2   2       37.22       32.42      0.94 o 
   3   2   2      146.51      158.56      3.42 o 
   4   2   2      193.19      212.44      5.14 o 
   5   2   2       71.37       73.87      2.10 o 
   6   2   2      268.67      276.89      6.00 o 
   7   2   2       25.09       22.98      1.65 o 
   8   2   2      200.59      197.33      8.99 o 
   9   2   2        5.46        4.38      2.32 o 
  10   2   2       40.76       47.78      4.43 o 
  11   2   2        6.28        5.55      3.46 o 
  12   2   2        9.68        9.90      4.30 o 
 -12   3   2       30.49       23.72      3.88 o 
 -11   3   2        8.63       15.09      5.37 o 
 -10   3   2        6.96       13.79      4.23 o 
  -9   3   2        1.52        2.37      2.85 o 
  -8   3   2        7.45       11.51      1.87 o 
  -7   3   2       59.08       57.26      5.86 o 
  -6   3   2      187.33      184.83      5.40 o 
  -5   3   2       14.32       16.29      1.08 o 
  -4   3   2       87.17       94.28      4.23 o 
  -3   3   2      988.27     1062.04     19.58 o 
  -2   3   2      650.95      701.55     31.99 o 
  -1   3   2      819.18      834.71     21.90 o 
   0   3   2      423.62      445.52      7.73 o 
   1   3   2      658.91      706.62     13.61 o 
   2   3   2      389.76      375.69      8.75 o 
   3   3   2       43.76       38.62      1.12 o 
   4   3   2       17.95       19.26      2.24 o 
   5   3   2      215.22      216.77      5.31 o 
   6   3   2        4.22        8.21      1.28 o 
   7   3   2       40.70       41.49      4.64 o 
   8   3   2        3.77        4.91      4.31 o 
   9   3   2        0.11        2.79      4.72 o 
  10   3   2        0.69        5.59      2.97 o 
  11   3   2       23.05       24.05      4.47 o 
 -11   4   2       71.70       69.52     13.27 o 
 -10   4   2       11.16       11.40      7.00 o 
  -9   4   2       84.35      102.75      8.91 o 
  -8   4   2        3.63        3.24      2.20 o 
  -7   4   2       90.23       98.83     10.50 o 
  -6   4   2       51.48       52.16      3.09 o 
  -5   4   2      349.87      368.29      8.35 o 
  -4   4   2       56.30       56.80      3.30 o 
  -3   4   2      139.54      128.35      4.88 o 
  -2   4   2      130.59      116.43      2.92 o 
  -1   4   2       39.11       36.69      1.15 o 
   0   4   2       50.07       44.72      3.26 o 
   1   4   2       45.51       50.39      1.46 o 
   2   4   2       61.19       59.93      3.05 o 
   3   4   2       91.54       89.02      3.02 o 
   4   4   2      164.22      156.73      3.34 o 
   5   4   2       66.69       69.48      2.09 o 
   6   4   2      205.89      214.24      6.02 o 
   7   4   2       27.92       24.08      2.77 o 
   8   4   2       34.38       31.30      6.59 o 
   9   4   2        4.58       -0.35      3.42 o 
  10   4   2       50.22       61.54      6.13 o 
  -9   5   2        4.78        4.73      4.28 o 
  -8   5   2        4.65        3.58      2.58 o 
  -7   5   2        1.20       -1.07      2.50 o 
  -6   5   2        1.65        4.36      2.17 o 
  -5   5   2       26.71       31.04      3.44 o 
  -4   5   2       29.68       37.15      3.05 o 
  -3   5   2       26.30       20.27      1.50 o 
  -2   5   2       68.87       71.03      4.31 o 
  -1   5   2       81.54       88.62      2.37 o 
   0   5   2       38.93       42.49      2.44 o 
   1   5   2      137.96      131.55      3.05 o 
   2   5   2      192.67      193.21      4.80 o 
   3   5   2       10.30        8.84      1.63 o 
   4   5   2       28.29       31.13      1.95 o 
   5   5   2        0.92       -0.76      1.44 o 
   6   5   2       20.28       23.62      2.35 o 
   7   5   2        9.34        7.53      3.08 o 
   8   5   2       19.55       11.91      3.34 o 
   9   5   2        3.09       -0.40      3.43 o 
  -8   6   2        7.37        5.84      7.04 o 
  -7   6   2        9.71        9.69      3.19 o 
  -6   6   2       15.34       16.61      2.33 o 
  -5   6   2       21.02       22.47      4.44 o 
  -4   6   2       65.64       73.91      4.72 o 
  -3   6   2        9.00        7.65      2.12 o 
  -2   6   2        9.89       16.61      2.60 o 
  -1   6   2       11.08       13.19      2.12 o 
   0   6   2       24.22       22.47      2.52 o 
   1   6   2       11.97       13.02      2.12 o 
   2   6   2       12.83        7.90      2.12 o 
   3   6   2      154.42      161.74      8.22 o 
   4   6   2        1.54        4.80      2.28 o 
   5   6   2        7.00       11.45      3.30 o 
   6   6   2        0.89        8.21      2.85 o 
   7   6   2        2.28        4.06      7.98 o 
  -5   7   2       22.95       17.58      4.80 o 
  -4   7   2        7.79       12.94      4.97 o 
  -3   7   2       29.86       39.72      4.23 o 
  -2   7   2       26.26       26.05      3.91 o 
  -1   7   2        3.28        5.13      3.09 o 
   0   7   2        7.19        8.95      2.36 o 
   1   7   2        3.23        2.85      2.93 o 
   2   7   2       20.38       24.75      3.34 o 
   3   7   2       21.77       26.54      4.80 o 
   4   7   2       11.41       10.50      4.72 o 
 -13   0   3       11.51       10.01      6.67 o 
 -12   0   3       15.82       32.40      7.81 o 
 -11   0   3        9.79       17.58      4.31 o 
 -10   0   3        0.87       10.91      4.97 o 
  -9   0   3      203.19      235.66     11.72 o 
  -8   0   3       45.66       50.63      5.54 o 
  -7   0   3      215.89      209.04      8.22 o 
  -6   0   3        0.31       -0.24      1.22 o 
  -5   0   3       77.99       83.84      2.93 o 
  -4   0   3        0.13        0.57      0.90 o 
  -3   0   3       25.89       30.20      2.04 o 
  -2   0   3     2134.80     2133.52     67.40 o 
  -1   0   3     3731.88     3563.16    204.80 o 
   0   0   3      618.42      565.00     35.08 o 
   1   0   3     2444.36     2280.61     79.69 o 
   2   0   3     4617.88     4314.16    310.22 o 
   3   0   3     3201.18     3264.50     82.30 o 
   4   0   3       26.56       27.76      1.30 o 
   5   0   3      259.84      242.57      5.94 o 
   6   0   3       71.51       70.41      3.09 o 
   7   0   3        1.26        0.41      1.87 o 
   8   0   3      132.67      127.15      6.76 o 
   9   0   3        6.59        9.69      4.56 o 
  10   0   3        0.39       -1.47      3.58 o 
  11   0   3       35.15       33.46      6.84 o 
  12   0   3        2.72       -0.81      4.23 o 
 -13   1   3       24.21       29.56     10.05 o 
 -12   1   3       16.01       17.19      4.26 o 
 -11   1   3       25.75       31.47     13.55 o 
 -10   1   3        2.05        3.80      2.56 o 
  -9   1   3       34.74       36.38      3.17 o 
  -8   1   3      257.76      252.15      8.43 o 
  -7   1   3       19.89       23.85      1.60 o 
  -6   1   3      100.74       97.79      7.00 o 
  -5   1   3      630.00      637.57     14.86 o 
  -4   1   3      204.01      217.33      4.30 o 
  -3   1   3      453.45      475.51      8.41 o 
  -2   1   3     1294.95     1277.82     25.60 o 
  -1   1   3     2779.25     2657.42     57.79 o 
   0   1   3     2323.53     2137.47     45.00 o 
   1   1   3      315.29      300.04      6.00 o 
   2   1   3      335.62      330.44      5.40 o 
   3   1   3      544.67      548.76     10.73 o 
   4   1   3      822.70      827.94     14.22 o 
   5   1   3      101.52      103.58      2.15 o 
   6   1   3        8.71        5.40      0.82 o 
   7   1   3      144.42      140.54      7.45 o 
   8   1   3      279.86      283.25     10.12 o 
   9   1   3      228.53      217.07     17.83 o 
  10   1   3       18.08       16.24      4.15 o 
  11   1   3        8.55        8.93      4.30 o 
  12   1   3        9.23        7.81      4.31 o 
 -12   2   3        2.97        0.64      7.69 o 
 -11   2   3        3.24        3.07      3.46 o 
 -10   2   3        8.64       11.81      3.40 o 
  -9   2   3        0.28        0.57      2.45 o 
  -8   2   3       77.12       77.56      8.71 o 
  -7   2   3       22.30       23.36      1.97 o 
  -6   2   3        5.01        5.09      0.94 o 
  -5   2   3        1.43        1.10      0.94 o 
  -4   2   3      333.01      379.23      7.45 o 
  -3   2   3      932.41      992.12     16.33 o 
  -2   2   3       16.78       16.19      1.26 o 
  -1   2   3       52.06       56.00      1.59 o 
   0   2   3      185.28      187.44      3.30 o 
   1   2   3      666.07      666.80     11.60 o 
   2   2   3      335.93      363.38      6.47 o 
   3   2   3      604.94      625.70     12.66 o 
   4   2   3      366.76      357.88      6.91 o 
   5   2   3        8.88        9.40      0.76 o 
   6   2   3      236.36      248.99      9.16 o 
   7   2   3      123.02      122.20      4.19 o 
   8   2   3       46.58       39.87      3.54 o 
   9   2   3        8.95       11.20      3.79 o 
  10   2   3       33.15       31.23      3.62 o 
  11   2   3        0.70       -3.58      3.58 o 
  12   2   3        3.06       10.69     11.88 o 
 -12   3   3       24.86       23.70      4.26 o 
 -11   3   3       28.57       27.61      5.82 o 
 -10   3   3       30.36       30.51      5.54 o 
  -9   3   3       21.81       13.76      2.62 o 
  -8   3   3        8.91        8.56      1.43 o 
  -7   3   3      345.83      312.60      8.93 o 
  -6   3   3       75.29       60.91      4.03 o 
  -5   3   3      373.08      390.93      9.77 o 
  -4   3   3       74.08       82.91      2.36 o 
  -3   3   3       90.07       97.12      2.24 o 
  -2   3   3      152.73      160.42      3.63 o 
  -1   3   3      185.11      181.79      2.96 o 
   0   3   3      623.60      638.51     16.28 o 
   1   3   3      300.44      324.34      5.57 o 
   2   3   3        3.57        2.88      0.73 o 
   3   3   3       23.63       22.72      1.10 o 
   4   3   3      217.89      224.82      7.57 o 
   5   3   3      495.36      507.52     11.45 o 
   6   3   3      177.81      175.85      5.17 o 
   7   3   3      562.81      560.75     24.75 o 
   8   3   3        4.95        4.53      3.26 o 
   9   3   3       72.36       67.30      4.05 o 
  10   3   3       15.99       15.14      3.07 o 
  11   3   3       20.39       19.47      5.29 o 
 -11   4   3       29.15       29.47      6.76 o 
 -10   4   3       14.18       17.58      5.45 o 
  -9   4   3        6.88        7.19      2.35 o 
  -8   4   3        2.69        3.52      1.79 o 
  -7   4   3       74.83       73.93      3.98 o 
  -6   4   3       31.13       29.81      4.72 o 
  -5   4   3       32.76       35.57      1.37 o 
  -4   4   3      107.25      104.04      3.92 o 
  -3   4   3       22.71       23.37      3.42 o 
  -2   4   3      204.53      193.67      4.32 o 
  -1   4   3       37.99       35.51      1.11 o 
   0   4   3       15.97       15.71      0.53 o 
   1   4   3       96.00       95.80      2.10 o 
   2   4   3      188.17      176.87      5.45 o 
   3   4   3       86.12       91.93      6.76 o 
   4   4   3      395.13      406.12      8.13 o 
   5   4   3       45.96       49.91      2.93 o 
   6   4   3       26.91       27.94      2.52 o 
   7   4   3       11.27       10.89      2.11 o 
   8   4   3       31.07       29.51      3.03 o 
   9   4   3       40.56       50.51      4.89 o 
  10   4   3       24.77       29.81      6.02 o 
  -9   5   3        7.46       11.24      3.26 o 
  -8   5   3        2.09        3.66      3.50 o 
  -7   5   3       20.56       24.34      5.21 o 
  -6   5   3       21.05       24.40      3.27 o 
  -5   5   3       23.55       31.40     10.95 o 
  -4   5   3      101.18       99.60      4.04 o 
  -3   5   3        5.78        5.86      1.29 o 
  -2   5   3      386.49      380.21      9.15 o 
  -1   5   3      165.95      163.54      4.07 o 
   0   5   3       17.41       17.75      1.79 o 
   1   5   3       20.94       22.33      3.17 o 
   2   5   3        6.08        7.20      1.87 o 
   3   5   3       18.53       16.33      1.29 o 
   4   5   3       63.23       63.24      3.38 o 
   5   5   3       33.18       41.45      2.84 o 
   6   5   3       10.85       10.68      3.83 o 
   7   5   3       21.60       24.54      3.86 o 
   8   5   3       19.02       21.26      5.05 o 
   9   5   3       25.25       43.00     18.56 o 
  -8   6   3        0.42       -2.65      4.87 o 
  -7   6   3        7.19        8.01      3.38 o 
  -6   6   3       81.20       86.49      4.82 o 
  -5   6   3       53.51       56.77      4.64 o 
  -4   6   3        2.69       -1.14      2.52 o 
  -3   6   3       51.62       57.55      4.07 o 
  -2   6   3       19.57       20.51      2.69 o 
  -1   6   3       35.18       35.41      2.60 o 
   0   6   3       14.98       13.43      2.04 o 
   1   6   3       25.60       26.37      2.85 o 
   2   6   3      138.28      135.13      7.00 o 
   3   6   3       34.30       39.40      3.42 o 
   4   6   3        0.96        3.98      1.68 o 
   5   6   3       39.32       43.79      8.91 o 
   6   6   3       13.59       17.98      2.96 o 
   7   6   3        5.46        5.21      4.20 o 
  -5   7   3       13.33        6.27      4.64 o 
  -4   7   3        4.59        6.19      2.93 o 
  -3   7   3        5.12        4.15      3.01 o 
  -2   7   3       17.68       20.27      3.17 o 
  -1   7   3       15.02       24.99      3.91 o 
   0   7   3        2.19        7.16      2.52 o 
   1   7   3        8.80        6.02      2.85 o 
   2   7   3        3.04       -2.85      4.48 o 
   3   7   3       40.85       49.25      5.78 o 
   4   7   3       18.13       26.29      5.45 o 
 -13   0   4       81.97       76.60     13.11 o 
 -12   0   4        7.71       11.72      5.21 o 
 -11   0   4       40.65       43.39      6.02 o 
 -10   0   4        0.99        2.04      4.23 o 
  -9   0   4       25.69       29.63      3.74 o 
  -8   0   4        0.18        4.40      2.52 o 
  -7   0   4      137.83      151.98      5.54 o 
  -6   0   4      106.57      109.89      3.99 o 
  -5   0   4      617.51      683.12     16.36 o 
  -4   0   4        0.49        0.41      1.14 o 
  -3   0   4        7.13        6.35      1.14 o 
  -2   0   4     2356.27     2331.73     82.87 o 
   0   0   4     1475.46     1316.50     74.73 o 
   2   0   4     1228.97     1175.67     26.70 o 
   3   0   4       34.99       38.58      1.47 o 
   4   0   4      359.37      365.33      8.14 o 
   5   0   4     1203.04     1333.02     33.29 o 
   6   0   4       43.77       40.70      2.36 o 
   7   0   4       39.79       40.54      3.09 o 
   8   0   4      276.08      255.52     11.56 o 
   9   0   4      166.87      182.26     11.88 o 
  10   0   4       40.80       56.82      6.35 o 
  11   0   4       22.07       35.00      5.05 o 
  12   0   4       13.13       25.48      7.00 o 
 -13   1   4       16.57       12.65      4.42 o 
 -12   1   4       17.81       26.41      5.26 o 
 -11   1   4       30.76       28.10      9.93 o 
 -10   1   4       10.57       10.47      2.97 o 
  -9   1   4       79.73       73.24      7.04 o 
  -8   1   4      109.26      113.12      5.92 o 
  -7   1   4      291.17      305.18      8.19 o 
  -6   1   4      223.75      241.94      6.70 o 
  -5   1   4      134.67      147.38      6.51 o 
  -4   1   4     1228.11     1294.05     21.81 o 
  -3   1   4      465.96      509.98      9.52 o 
  -2   1   4      797.93      792.91     15.69 o 
  -1   1   4      546.41      555.00     10.84 o 
   0   1   4      337.26      302.33      6.86 o 
   1   1   4      481.69      454.36      9.99 o 
   2   1   4      360.50      332.91      6.55 o 
   3   1   4      350.49      356.44      7.24 o 
   4   1   4      442.17      461.04      8.91 o 
   5   1   4      635.76      668.81     12.04 o 
   6   1   4      247.90      260.66      5.45 o 
   7   1   4       20.04       18.21      1.75 o 
   8   1   4      174.08      165.70      5.45 o 
   9   1   4       12.98       11.78      2.30 o 
  10   1   4        6.59       10.77      3.23 o 
  11   1   4        1.00       -0.47      2.89 o 
  12   1   4       18.27       18.40      7.16 o 
 -12   2   4        6.10       11.30      4.20 o 
 -11   2   4        3.58        3.15      3.07 o 
 -10   2   4       51.69       53.37      8.67 o 
  -9   2   4       53.28       46.87      7.90 o 
  -8   2   4       44.13       41.81      3.77 o 
  -7   2   4       12.25        6.37      1.70 o 
  -6   2   4       29.35       24.71      1.44 o 
  -5   2   4        2.81        0.85      1.02 o 
  -4   2   4     1043.64     1064.38     31.58 o 
  -3   2   4       26.35       25.32      0.90 o 
  -2   2   4      493.80      485.32     10.62 o 
  -1   2   4      170.07      168.13      3.02 o 
   0   2   4      169.93      172.64      3.11 o 
   1   2   4      189.06      173.69      3.44 o 
   2   2   4       80.32       77.34      1.67 o 
   3   2   4      434.24      444.24      8.89 o 
   4   2   4       80.18       77.08      2.40 o 
   5   2   4      124.21      134.40      6.63 o 
   6   2   4      135.07      125.00      3.56 o 
   7   2   4       50.58       45.57      1.97 o 
   8   2   4       71.34       62.47      8.14 o 
   9   2   4       35.61       36.16      3.30 o 
  10   2   4        2.64        0.86      5.82 o 
  11   2   4       13.22        6.12      8.18 o 
  12   2   4        8.83       14.61      4.13 o 
 -12   3   4       14.68       19.29     15.30 o 
 -11   3   4        2.41       -0.77      4.64 o 
 -10   3   4       21.55       22.38      4.00 o 
  -9   3   4        2.86        7.00      2.95 o 
  -8   3   4       51.73       48.03      2.93 o 
  -7   3   4      306.95      296.19      8.76 o 
  -6   3   4        1.09       -1.69      1.75 o 
  -5   3   4      457.93      472.94     10.42 o 
  -4   3   4       56.41       54.60      1.49 o 
  -3   3   4       57.30       62.95      1.54 o 
  -2   3   4       48.37       44.34      1.17 o 
  -1   3   4      192.00      191.68      3.42 o 
   0   3   4      174.42      190.92      4.07 o 
   1   3   4        0.27        0.72      0.43 o 
   2   3   4       16.31       23.03      0.80 o 
   3   3   4      183.89      169.53      3.79 o 
   4   3   4      120.56      123.57      2.58 o 
   5   3   4      265.43      255.64      8.06 o 
   6   3   4      151.18      141.56      3.91 o 
   7   3   4       77.30       71.92      6.39 o 
   8   3   4       11.28       19.19      2.52 o 
   9   3   4       38.64       36.09      5.29 o 
  10   3   4       92.45       93.39      5.84 o 
  11   3   4        4.03       -3.28      3.36 o 
 -11   4   4       13.63       12.21      7.57 o 
 -10   4   4       20.62       10.66      5.05 o 
  -9   4   4       19.81       18.27      2.96 o 
  -8   4   4        7.69        6.35      1.78 o 
  -7   4   4       71.45       77.01      3.78 o 
  -6   4   4        8.27        6.48      1.52 o 
  -5   4   4       66.44       71.80      2.23 o 
  -4   4   4        4.19        4.85      0.47 o 
  -3   4   4      523.11      541.06     21.86 o 
  -2   4   4       96.39       90.51      2.67 o 
  -1   4   4      643.91      676.76     14.29 o 
   0   4   4      226.04      235.45      4.55 o 
   1   4   4      118.75      109.03      4.07 o 
   2   4   4      149.40      133.07      3.14 o 
   3   4   4      104.92      105.48      6.11 o 
   4   4   4       19.10       17.79      0.89 o 
   5   4   4       22.01       21.77      1.23 o 
   6   4   4       25.24       24.85      3.05 o 
   7   4   4       39.79       37.11      2.93 o 
   8   4   4       23.31       19.07      2.56 o 
   9   4   4       17.29       24.07      8.38 o 
  10   4   4       30.58       29.94      5.74 o 
  -9   5   4        7.92        8.76      3.17 o 
  -8   5   4        4.32        1.77      2.87 o 
  -7   5   4       13.64       17.66      3.26 o 
  -6   5   4       22.52       29.44      5.90 o 
  -5   5   4       53.61       46.29      3.35 o 
  -4   5   4      108.54      108.28      7.53 o 
  -3   5   4       19.79       20.67      2.36 o 
  -2   5   4       26.04       30.60      1.49 o 
  -1   5   4      259.54      262.07      5.64 o 
   0   5   4      124.07      113.80      3.99 o 
   1   5   4       68.74       74.40      2.39 o 
   2   5   4      310.95      315.43      8.68 o 
   3   5   4      210.80      220.68      7.16 o 
   4   5   4       65.42       56.68      3.00 o 
   5   5   4       20.02       20.29      2.09 o 
   6   5   4        2.16        5.59      3.32 o 
   7   5   4        5.04        2.14      3.50 o 
   8   5   4       24.83       26.54      4.24 o 
   9   5   4       67.52       71.84      7.11 o 
  -8   6   4        2.81       -1.47      4.57 o 
  -7   6   4        8.30       12.58      3.79 o 
  -6   6   4       33.12       40.23      4.64 o 
  -5   6   4       13.77       14.71      2.30 o 
  -4   6   4        2.73       -1.95      2.36 o 
  -3   6   4       16.48       19.21      2.44 o 
  -2   6   4       16.68       18.48      2.69 o 
  -1   6   4        5.78        3.58      1.87 o 
   0   6   4        6.35        1.47      2.04 o 
   1   6   4        9.12        9.52      2.20 o 
   2   6   4       82.38       88.81      4.64 o 
   3   6   4       11.15        8.71      2.12 o 
   4   6   4      138.11      145.39      8.06 o 
   5   6   4       19.08       16.37      2.99 o 
   6   6   4        2.33        3.58      3.08 o 
   7   6   4        6.20        9.24      5.49 o 
  -5   7   4        1.40       -0.57      3.83 o 
  -4   7   4       30.57       41.51      4.40 o 
  -3   7   4       28.28       29.55      3.74 o 
  -2   7   4        7.00        5.29      2.93 o 
  -1   7   4       12.58       11.88      3.34 o 
   0   7   4        2.20        3.09      2.52 o 
   1   7   4        2.58        8.47      4.80 o 
   2   7   4        5.31       -0.41      4.48 o 
   3   7   4       62.59       71.55      6.84 o 
   4   7   4       26.79       27.19      6.35 o 
 -13   0   5        4.49       -1.63      6.02 o 
 -12   0   5        8.38       12.54      5.13 o 
 -11   0   5      155.06      148.96     14.81 o 
 -10   0   5      101.31       80.42      8.71 o 
  -9   0   5      322.70      328.21     19.37 o 
  -8   0   5       75.29       64.80      6.19 o 
  -7   0   5     1132.89     1147.34     37.44 o 
  -6   0   5       23.01       17.01      1.63 o 
  -5   0   5      248.88      267.65      8.71 o 
  -4   0   5      102.23       96.54      4.07 o 
  -3   0   5      179.00      192.43      6.27 o 
  -2   0   5      218.73      217.99      6.84 o 
  -1   0   5      269.61      295.32     10.50 o 
   0   0   5       14.86       35.17      3.17 o 
   1   0   5        0.14       -1.47      1.55 o 
   2   0   5     1067.89     1057.89     29.14 o 
   3   0   5      982.51     1029.56     24.26 o 
   4   0   5      816.64      874.00     22.55 o 
   5   0   5      188.29      199.35      4.64 o 
   6   0   5      380.41      369.80      9.52 o 
   7   0   5      115.31      119.66      6.27 o 
   8   0   5      508.25      487.51     23.04 o 
   9   0   5       58.20       46.24      5.94 o 
  10   0   5        4.27        0.16      4.80 o 
  11   0   5       14.55       11.31      6.11 o 
  12   0   5        3.22       -4.72      4.72 o 
 -12   1   5       20.99       19.84      5.58 o 
 -11   1   5       64.63       69.77      6.00 o 
 -10   1   5       32.20       22.83      4.31 o 
  -9   1   5       19.91       21.87      3.66 o 
  -8   1   5       48.01       53.10      3.45 o 
  -7   1   5      200.16      201.87      6.45 o 
  -6   1   5      249.55      242.38      5.98 o 
  -5   1   5       23.59       25.47      1.31 o 
  -4   1   5     1575.16     1707.14     31.57 o 
  -3   1   5      193.68      190.84      3.78 o 
  -2   1   5      371.95      349.03      7.03 o 
  -1   1   5      140.31      141.16      2.99 o 
   0   1   5     1417.11     1358.63     29.03 o 
   1   1   5      550.36      535.59     10.70 o 
   2   1   5     2019.29     2091.31     44.21 o 
   3   1   5      317.54      323.29      8.83 o 
   4   1   5      130.34      140.18      3.09 o 
   5   1   5       34.55       34.89      1.35 o 
   6   1   5      150.17      158.72      3.96 o 
   7   1   5       75.36       68.84      2.62 o 
   8   1   5       16.28       16.05      1.74 o 
   9   1   5       11.28       14.57      2.21 o 
  10   1   5        2.47       -0.09      6.11 o 
  11   1   5        3.63       10.74      6.11 o 
  12   1   5       22.67       16.42      3.87 o 
 -12   2   5        8.99        7.72      5.09 o 
 -11   2   5        2.43       -0.01      3.60 o 
 -10   2   5        9.55        7.42      2.73 o 
  -9   2   5        3.23        6.32      2.18 o 
  -8   2   5      541.05      548.47     23.54 o 
  -7   2   5      143.78      130.73      5.57 o 
  -6   2   5       86.83       87.61      2.93 o 
  -5   2   5      546.10      610.35     14.05 o 
  -4   2   5      112.44      122.17      5.09 o 
  -3   2   5      973.90     1066.60     17.05 o 
  -2   2   5       87.31       97.28      1.89 o 
  -1   2   5      463.25      468.51      8.59 o 
   0   2   5      548.02      532.14     13.76 o 
   1   2   5       96.54       89.75      2.28 o 
   2   2   5      595.17      594.42     16.04 o 
   3   2   5      152.43      146.61      2.77 o 
   4   2   5       80.91       80.58      2.69 o 
   5   2   5      502.30      492.89      9.34 o 
   6   2   5      530.86      531.02     12.68 o 
   7   2   5      349.42      326.61     26.82 o 
   8   2   5       34.11       29.87      2.20 o 
   9   2   5       39.68       38.61      7.49 o 
  10   2   5        4.29        3.22      6.47 o 
  11   2   5        4.29        3.81      4.01 o 
  12   2   5       36.58       34.57      7.77 o 
 -12   3   5        3.27        4.10      4.25 o 
 -11   3   5       12.73       15.63      4.26 o 
 -10   3   5        3.38        6.03      3.62 o 
  -9   3   5       52.38       55.85      4.65 o 
  -8   3   5       22.93       24.69      3.17 o 
  -7   3   5       27.06       24.02      3.99 o 
  -6   3   5        5.80        5.66      1.63 o 
  -5   3   5       41.41       37.13      4.88 o 
  -4   3   5        0.26        2.20      0.65 o 
  -3   3   5       82.69       88.00      2.14 o 
  -2   3   5      298.17      298.46      5.53 o 
  -1   3   5      228.74      246.60      4.60 o 
   0   3   5      387.54      408.81      7.74 o 
   1   3   5        6.45        7.73      0.51 o 
   2   3   5      456.56      516.09      9.94 o 
   3   3   5       29.16       29.28      1.51 o 
   4   3   5      197.14      192.85      4.08 o 
   5   3   5       11.19       10.19      0.87 o 
   6   3   5        8.48        8.22      1.05 o 
   7   3   5       29.36       26.70      1.63 o 
   8   3   5       24.16       27.80      2.97 o 
   9   3   5       39.28       31.40      3.16 o 
  10   3   5       63.23       63.42      4.36 o 
  11   3   5       13.26       18.16      6.15 o 
 -11   4   5       49.09       39.48      9.44 o 
 -10   4   5        7.08       -4.80      6.35 o 
  -9   4   5       23.65       19.26      3.13 o 
  -8   4   5        4.26        5.96      4.15 o 
  -7   4   5       74.17       66.11      3.64 o 
  -6   4   5       64.64       53.05      2.17 o 
  -5   4   5       31.76       27.43      1.67 o 
  -4   4   5      135.04      129.24      3.50 o 
  -3   4   5      219.61      227.12      4.67 o 
  -2   4   5      420.38      410.14      7.33 o 
  -1   4   5      135.75      130.83      3.95 o 
   0   4   5      226.04      208.64      3.75 o 
   1   4   5       24.01       21.82      0.72 o 
   2   4   5       72.59       72.83      1.66 o 
   3   4   5       15.11       13.50      0.74 o 
   4   4   5        7.60        8.07      1.83 o 
   5   4   5       60.63       59.10      1.95 o 
   6   4   5      101.12      101.11      8.26 o 
   7   4   5       60.40       64.20      3.62 o 
   8   4   5       31.72       27.78      2.80 o 
   9   4   5       53.47       64.66      5.56 o 
  10   4   5       55.83       56.30      7.33 o 
  -9   5   5       12.55       19.13      5.21 o 
  -8   5   5        2.22        5.33      3.17 o 
  -7   5   5        5.29        2.54      2.52 o 
  -6   5   5        0.19        3.75      3.42 o 
  -5   5   5       12.99       11.17      4.40 o 
  -4   5   5       23.48       19.22      1.97 o 
  -3   5   5       45.44       45.94      7.00 o 
  -2   5   5      396.20      396.65      9.35 o 
  -1   5   5       11.23        9.92      1.19 o 
   0   5   5       38.40       33.01      1.39 o 
   1   5   5      306.21      299.40      8.71 o 
   2   5   5      342.24      347.90      8.69 o 
   3   5   5      155.90      148.19      5.49 o 
   4   5   5      105.21      106.23      4.21 o 
   5   5   5       23.62       26.73      3.50 o 
   6   5   5        3.43        1.92      2.67 o 
   7   5   5        3.62        6.14      3.07 o 
   8   5   5       14.84       23.54     13.39 o 
   9   5   5        5.16        0.84      8.91 o 
  -7   6   5       12.79       11.04      3.61 o 
  -6   6   5       12.63       14.53      2.63 o 
  -5   6   5        9.29       12.20      1.98 o 
  -4   6   5        5.66        4.56      2.44 o 
  -3   6   5       16.41        8.95      2.60 o 
  -2   6   5       14.69       17.50      2.44 o 
  -1   6   5        5.16        1.71      1.87 o 
   0   6   5       16.55       14.57      2.04 o 
   1   6   5        4.15        2.69      1.95 o 
   2   6   5       21.13       20.76      2.93 o 
   3   6   5       36.81       35.00      3.01 o 
   4   6   5        3.65        4.64      4.15 o 
   5   6   5        0.44        1.26      2.11 o 
   6   6   5       25.33       25.21      3.74 o 
   7   6   5       39.70       56.79      6.14 o 
  -4   7   5        6.28        4.80      3.58 o 
  -3   7   5       43.11       47.46      4.80 o 
  -2   7   5       74.17       78.23      6.35 o 
  -1   7   5        1.09        0.24      2.93 o 
   0   7   5       17.19       17.58      2.69 o 
   1   7   5        4.26       14.16      3.99 o 
   2   7   5       23.41       16.44      5.21 o 
   3   7   5       33.62       33.05      5.70 o 
   4   7   5       71.60       78.55      8.22 o 
 -13   0   6        0.07       -5.62      5.62 o 
 -12   0   6      178.94      194.30     20.51 o 
 -11   0   6       60.19       79.69      8.55 o 
 -10   0   6        1.15       -0.24      3.83 o 
  -9   0   6      422.18      447.95     31.26 o 
  -8   0   6      366.04      367.04     17.75 o 
  -7   0   6      240.51      226.13      9.61 o 
  -6   0   6      411.91      435.66     13.51 o 
  -5   0   6        0.10       -1.06      1.06 o 
  -4   0   6      184.11      181.12      6.02 o 
  -3   0   6       63.54       65.12      2.93 o 
  -2   0   6      194.55      194.47      7.00 o 
  -1   0   6      389.71      396.34     14.08 o 
   1   0   6      397.51      404.56     13.35 o 
   2   0   6     2196.62     2276.62     74.16 o 
   3   0   6      167.98      195.20      5.21 o 
   4   0   6      671.21      696.95     17.01 o 
   5   0   6     1161.95     1180.96     29.96 o 
   6   0   6        1.58        4.07      1.14 o 
   7   0   6        3.41        2.36      2.04 o 
   8   0   6       45.05       43.06      3.66 o 
   9   0   6        1.48       -5.29      5.29 o 
  10   0   6        2.15       -2.52      3.58 o 
  11   0   6        0.89        5.54      4.15 o 
  12   0   6       10.21        5.29      7.65 o 
 -12   1   6        1.12        2.58      5.45 o 
 -11   1   6       33.60       33.50      4.79 o 
 -10   1   6       26.66       24.44      3.57 o 
  -9   1   6        8.22        7.41      4.60 o 
  -8   1   6       75.06       71.44      6.59 o 
  -7   1   6       65.64       57.13      3.17 o 
  -6   1   6      449.34      442.20      9.99 o 
  -5   1   6      128.39      126.77      3.83 o 
  -4   1   6      180.32      188.61      4.20 o 
  -3   1   6     1388.53     1498.97     30.32 o 
  -2   1   6      562.81      557.14     10.85 o 
  -1   1   6      351.14      349.03      8.34 o 
   0   1   6      954.51      928.21     19.26 o 
   1   1   6      577.76      573.41     12.07 o 
   2   1   6       89.36       92.37      2.19 o 
   3   1   6      214.11      224.94      4.88 o 
   4   1   6      131.73      122.62      3.26 o 
   5   1   6       19.05       14.55      0.90 o 
   6   1   6       41.97       41.90      1.55 o 
   7   1   6       82.84       77.49      2.79 o 
   8   1   6       67.21       58.22      4.56 o 
   9   1   6      100.26      103.10      6.65 o 
  10   1   6       19.67       17.32      3.34 o 
  11   1   6       24.99       26.56      4.33 o 
  12   1   6       60.70       60.91      7.64 o 
 -12   2   6        1.57        5.05      5.04 o 
 -11   2   6        3.06        4.65      4.01 o 
 -10   2   6        7.94        8.34      2.93 o 
  -9   2   6        0.73        1.67      4.48 o 
  -8   2   6       82.91       75.27      4.57 o 
  -7   2   6      163.82      148.26     14.69 o 
  -6   2   6       16.27       18.52      1.75 o 
  -5   2   6      701.52      718.73     16.20 o 
  -4   2   6      599.17      582.86     11.79 o 
  -3   2   6      432.62      429.91      7.20 o 
  -2   2   6     2793.54     2888.12     53.13 o 
  -1   2   6      481.78      487.87      8.40 o 
   0   2   6      575.10      577.17     21.82 o 
   1   2   6      176.11      172.31      3.61 o 
   2   2   6       45.54       42.16      1.32 o 
   3   2   6       33.06       37.98      2.36 o 
   4   2   6       32.04       28.36      1.26 o 
   5   2   6      137.02      132.66      3.05 o 
   6   2   6       98.71       96.12      2.83 o 
   7   2   6      200.98      200.25      6.41 o 
   8   2   6       53.29       50.30      3.13 o 
   9   2   6       47.87       50.84      3.72 o 
  10   2   6       11.34       15.79      3.26 o 
  11   2   6        7.94        5.29      2.98 o 
 -12   3   6        6.73       -1.14      5.62 o 
 -11   3   6       21.56       24.66      4.56 o 
 -10   3   6       10.54        5.44      3.10 o 
  -9   3   6       52.42       43.90      6.27 o 
  -8   3   6       70.12       68.14      8.22 o 
  -7   3   6       98.74       89.01      4.32 o 
  -6   3   6      105.76      107.70      4.11 o 
  -5   3   6      118.07      120.50      3.19 o 
  -4   3   6       18.32       17.68      0.92 o 
  -3   3   6      101.65      109.97      2.52 o 
  -2   3   6      295.21      309.51      5.58 o 
  -1   3   6      279.65      282.67      5.54 o 
   0   3   6      104.39       93.05      1.93 o 
   1   3   6      108.74      103.30      4.44 o 
   2   3   6       19.30       17.64      1.87 o 
   3   3   6      197.16      198.59     10.34 o 
   4   3   6       19.45       21.04      0.67 o 
   5   3   6        8.84        8.77      2.08 o 
   6   3   6       93.05       89.52      5.78 o 
   7   3   6      145.99      139.94     12.33 o 
   8   3   6       88.83       97.60     17.42 o 
   9   3   6        1.41       -2.71      2.71 o 
  10   3   6       33.10       36.73      3.70 o 
  11   3   6       17.00       22.88      3.74 o 
 -11   4   6       63.16       63.49     10.42 o 
 -10   4   6       81.65       89.13     11.07 o 
  -9   4   6       27.19       27.71      5.33 o 
  -8   4   6        3.14        4.54      2.32 o 
  -7   4   6       14.80       13.00      3.05 o 
  -6   4   6       81.68       81.24      3.27 o 
  -5   4   6       49.07       46.40      3.74 o 
  -4   4   6       57.50       61.62      1.97 o 
  -3   4   6       13.91       13.42      1.06 o 
  -2   4   6      161.84      145.38      2.91 o 
  -1   4   6      213.02      213.58      3.97 o 
   0   4   6       27.89       30.80      0.98 o 
   1   4   6       55.11       52.95      2.52 o 
   2   4   6       13.05       10.83      0.98 o 
   3   4   6       85.66       79.43      2.60 o 
   4   4   6      240.03      239.45      6.31 o 
   5   4   6       30.26       25.10      2.32 o 
   6   4   6       65.72       60.32      3.26 o 
   7   4   6       29.37       33.19      4.92 o 
   8   4   6       55.99       67.70      7.73 o 
   9   4   6       43.61       56.08      5.74 o 
  10   4   6        6.21       13.59      5.17 o 
  -9   5   6        7.47       13.35      4.64 o 
  -8   5   6       10.32       15.55      5.78 o 
  -7   5   6        3.72        6.15      6.23 o 
  -6   5   6        0.75       -2.81      2.81 o 
  -5   5   6       11.45       13.68      2.15 o 
  -4   5   6       24.69       24.51      1.91 o 
  -3   5   6      238.47      227.96      6.71 o 
  -2   5   6       16.67       18.49      1.24 o 
  -1   5   6      227.17      232.62      5.59 o 
   0   5   6       12.48       12.27      0.90 o 
   1   5   6        1.94        0.72      1.10 o 
   2   5   6       16.10       14.98      1.33 o 
   3   5   6       41.95       41.92      1.98 o 
   4   5   6       16.34       15.14      2.16 o 
   5   5   6       11.44        8.24      3.03 o 
   6   5   6       10.21       16.95      3.27 o 
   7   5   6       12.64       11.08      3.54 o 
   8   5   6        1.18       -3.62      3.62 o 
   9   5   6        4.34        0.04      4.34 o 
  -7   6   6        5.16        0.79      3.00 o 
  -6   6   6        6.66        9.09      2.42 o 
  -5   6   6       20.89       22.89      2.67 o 
  -4   6   6        7.66        8.38      2.77 o 
  -3   6   6        1.43        0.57      2.28 o 
  -2   6   6        5.61        7.16      2.44 o 
  -1   6   6       43.36       50.22      3.42 o 
   0   6   6        2.92        7.41      1.95 o 
   1   6   6       15.65       14.25      2.52 o 
   2   6   6       20.31       13.68      2.44 o 
   3   6   6        9.98        7.73      2.85 o 
   4   6   6       20.23       22.96      4.15 o 
   5   6   6        0.64       -2.66      2.66 o 
   6   6   6        1.51       -1.34      2.34 o 
   7   6   6      122.03      138.19     13.35 o 
  -4   7   6        5.35        1.38      3.42 o 
  -3   7   6       16.89       14.90      3.50 o 
  -2   7   6       49.56       51.45      4.40 o 
  -1   7   6        2.73        5.37      2.77 o 
   0   7   6       13.84       11.15      4.31 o 
   1   7   6        6.03        1.30      3.99 o 
   2   7   6       17.06       18.88      4.56 o 
   3   7   6       34.67       34.92      5.78 o 
   4   7   6       39.41       48.51      6.84 o 
 -13   0   7      100.53      129.51     14.57 o 
 -12   0   7      119.11      140.01     14.65 o 
 -11   0   7       61.31       58.61      8.95 o 
 -10   0   7        2.83        8.14      3.74 o 
  -9   0   7        2.40       -0.98      3.17 o 
  -8   0   7       92.37      104.52      6.19 o 
  -7   0   7       18.50       14.41      3.74 o 
  -6   0   7        0.90       -0.33      1.55 o 
  -5   0   7       50.88       53.89      3.17 o 
  -4   0   7       41.89       48.27      2.52 o 
  -3   0   7      214.57      212.46      7.24 o 
  -2   0   7     1963.75     1993.26     65.28 o 
  -1   0   7      340.14      342.70     10.99 o 
   0   0   7     1457.24     1435.91     61.62 o 
   1   0   7      479.27      442.74     15.95 o 
   2   0   7     3035.00     3022.98     88.73 o 
   3   0   7      272.28      277.50      8.63 o 
   4   0   7      436.66      450.23     13.27 o 
   5   0   7        9.72        9.36      0.98 o 
   6   0   7       51.38       52.58      2.52 o 
   7   0   7       70.19       68.87      3.99 o 
   8   0   7       84.85       67.32      5.37 o 
   9   0   7        1.66        1.55      3.34 o 
  10   0   7       29.76       32.89      6.02 o 
  11   0   7        3.99       -0.41      6.51 o 
  12   0   7        1.12        2.04      6.84 o 
 -12   1   7       21.65       21.67      5.74 o 
 -11   1   7      110.24      120.91     12.78 o 
 -10   1   7       67.89       68.92      5.15 o 
  -9   1   7      135.93      127.08      7.12 o 
  -8   1   7      111.22      108.31      6.32 o 
  -7   1   7      102.42      100.89      3.93 o 
  -6   1   7      178.56      186.19      5.09 o 
  -5   1   7       47.81       59.89      1.91 o 
  -4   1   7      543.18      552.14     16.69 o 
  -3   1   7      270.50      276.79      9.24 o 
  -2   1   7     1033.89     1092.91     25.72 o 
  -1   1   7      686.13      683.96     14.68 o 
   0   1   7       24.38       25.38      0.90 o 
   1   1   7      233.03      234.79      5.00 o 
   2   1   7      520.83      538.58     10.85 o 
   3   1   7      270.07      279.56      6.32 o 
   4   1   7      164.37      172.15      4.14 o 
   5   1   7      107.52      105.71      2.73 o 
   6   1   7      724.44      715.29     16.84 o 
   7   1   7      187.44      181.18      4.97 o 
   8   1   7      131.89      122.71      7.08 o 
   9   1   7       84.04       90.88      6.92 o 
  10   1   7       22.03       31.60      6.51 o 
  11   1   7        8.06        9.15      3.54 o 
  12   1   7       49.37       58.15      6.72 o 
 -12   2   7       13.68        2.04      4.97 o 
 -11   2   7        9.18        4.96      4.32 o 
 -10   2   7       20.56       19.39      3.38 o 
  -9   2   7       13.93        8.06      2.97 o 
  -8   2   7      115.04      109.48      5.53 o 
  -7   2   7       16.15       13.71      1.79 o 
  -6   2   7      552.40      539.88     14.26 o 
  -5   2   7       83.52       93.54      6.15 o 
  -4   2   7      230.85      236.66      5.19 o 
  -3   2   7      553.38      594.04     11.81 o 
  -2   2   7      145.62      147.36      5.25 o 
  -1   2   7       21.38       19.59      0.72 o 
   0   2   7      352.33      353.95      6.87 o 
   1   2   7      510.75      523.45     10.56 o 
   2   2   7      179.37      183.62      3.77 o 
   3   2   7      168.59      157.42      6.88 o 
   4   2   7      232.65      230.44      5.94 o 
   5   2   7       18.37       18.55      1.29 o 
   6   2   7      158.01      160.70      4.76 o 
   7   2   7       10.73       10.55      2.16 o 
   8   2   7       77.58       82.23      4.07 o 
   9   2   7        6.90        6.32      2.55 o 
  10   2   7        5.59       12.87      2.73 o 
  11   2   7        9.44       11.98      4.30 o 
 -11   3   7       34.91       30.56      5.01 o 
 -10   3   7       13.23       16.66      3.52 o 
  -9   3   7        1.67        5.05      3.54 o 
  -8   3   7      229.05      198.01     11.39 o 
  -7   3   7       87.49       89.05      3.94 o 
  -6   3   7      664.87      637.48     20.91 o 
  -5   3   7      200.63      191.27      5.00 o 
  -4   3   7      116.37      108.13      2.82 o 
  -3   3   7      294.77      296.03      5.64 o 
  -2   3   7      160.88      160.02      3.26 o 
  -1   3   7       99.76       89.92      1.84 o 
   0   3   7      153.38      146.37      2.73 o 
   1   3   7      249.15      262.12      5.24 o 
   2   3   7       14.47       15.72      1.14 o 
   3   3   7       52.06       53.54      1.74 o 
   4   3   7      123.87      116.00      2.93 o 
   5   3   7      240.81      240.95      8.24 o 
   6   3   7      250.38      248.70      7.26 o 
   7   3   7       28.05       25.29      4.23 o 
   8   3   7       22.31       21.24      3.03 o 
   9   3   7      132.12      149.41      7.49 o 
  10   3   7       45.02       51.87      6.19 o 
  11   3   7        5.19       12.25      3.30 o 
 -11   4   7        3.50        1.95      7.73 o 
 -10   4   7        7.29        9.69      7.00 o 
  -9   4   7       17.95       15.20      3.58 o 
  -8   4   7       45.38       37.95      5.45 o 
  -7   4   7        1.57        1.50      1.83 o 
  -6   4   7       25.97       25.81      1.83 o 
  -5   4   7       62.22       61.83      2.28 o 
  -4   4   7      158.73      161.33      4.21 o 
  -3   4   7      172.40      168.46      4.64 o 
  -2   4   7      157.37      163.64      3.66 o 
  -1   4   7        3.40        2.98      0.59 o 
   0   4   7       53.99       49.77      2.65 o 
   1   4   7      649.50      664.72     12.34 o 
   2   4   7       66.02       70.88      1.85 o 
   3   4   7      576.12      573.00     13.02 o 
   4   4   7       95.55       89.92      2.81 o 
   5   4   7       24.83       24.40      1.71 o 
   6   4   7        2.21        1.18      1.84 o 
   7   4   7       19.91       21.16      2.20 o 
   8   4   7        8.78       10.58      3.34 o 
   9   4   7        5.73        7.18      4.64 o 
  10   4   7       33.12       41.25      7.29 o 
  -9   5   7       72.00       80.42     10.26 o 
  -8   5   7       11.06        9.20      5.62 o 
  -7   5   7        2.09        3.92      2.88 o 
  -6   5   7        3.49        5.87      2.72 o 
  -5   5   7       50.56       56.69      4.17 o 
  -4   5   7       17.64       16.84      2.42 o 
  -3   5   7      111.81      105.43      4.64 o 
  -2   5   7       22.34       22.07      1.60 o 
  -1   5   7       36.22       34.60      1.23 o 
   0   5   7       21.47       24.40      0.94 o 
   1   5   7       32.11       34.36      1.02 o 
   2   5   7       14.80       17.28      1.42 o 
   3   5   7       51.47       52.41      3.54 o 
   4   5   7       17.28       14.62      1.90 o 
   5   5   7       70.40       85.08      5.27 o 
   6   5   7        9.02       10.47      3.99 o 
   7   5   7        0.29       -3.13      3.38 o 
   8   5   7       10.26       17.00      8.06 o 
  -7   6   7        7.84        9.73      3.12 o 
  -6   6   7       22.34       21.66      3.83 o 
  -5   6   7       89.91       91.59     10.30 o 
  -4   6   7       10.57       11.97      2.52 o 
  -3   6   7        0.17        1.14      2.69 o 
  -2   6   7        6.49        6.19      2.52 o 
  -1   6   7       13.34       11.88      2.20 o 
   0   6   7       27.69       35.65      2.85 o 
   1   6   7       27.30       33.78      3.17 o 
   2   6   7       19.30       14.49      3.74 o 
   3   6   7       72.94       78.23      6.76 o 
   4   6   7        5.06        0.00      3.91 o 
   5   6   7        0.95        6.76      3.34 o 
   6   6   7        3.76        4.21      2.85 o 
   7   6   7       24.43       16.20      6.35 o 
  -4   7   7       20.60       22.87      4.40 o 
  -3   7   7       23.58       21.49      4.15 o 
  -2   7   7       13.25       12.86      3.34 o 
  -1   7   7       20.54       22.30      3.91 o 
   0   7   7        1.17        5.70      3.50 o 
   1   7   7        7.02        6.43      4.88 o 
   2   7   7       25.29       26.70      5.86 o 
   3   7   7       17.09       25.40      4.72 o 
 -12   0   8        0.00        4.88      6.67 o 
 -11   0   8       68.58       65.04      9.28 o 
 -10   0   8       46.03       59.34      7.33 o 
  -9   0   8       11.28        9.04      5.29 o 
  -8   0   8       13.09       16.28      4.56 o 
  -7   0   8      456.44      455.03     29.55 o 
  -6   0   8       10.58       12.05      2.12 o 
  -5   0   8      453.57      493.94     17.75 o 
  -4   0   8       34.70       31.10      2.20 o 
  -3   0   8       74.50       78.14      3.17 o 
  -2   0   8      365.33      394.96     12.70 o 
  -1   0   8      247.42      242.41      8.63 o 
   0   0   8      506.06      513.15     17.58 o 
   1   0   8       10.13       12.62      1.55 o 
   2   0   8       39.48       31.66      1.55 o 
   3   0   8       17.13       21.41      1.38 o 
   4   0   8      240.20      230.28      7.41 o 
   5   0   8        3.32        2.69      0.81 o 
   6   0   8      150.26      142.78      5.21 o 
   7   0   8      161.92      153.85      5.54 o 
   8   0   8      239.48      231.42     12.21 o 
   9   0   8      113.01      145.63     10.50 o 
  10   0   8       33.63       22.96      6.67 o 
  11   0   8       37.35       60.24      8.87 o 
  12   0   8        2.51       17.34      7.49 o 
 -12   1   8       94.75      104.43      8.63 o 
 -11   1   8        9.88        6.89      3.48 o 
 -10   1   8        7.74        6.60      3.69 o 
  -9   1   8        7.18        8.84      3.37 o 
  -8   1   8      396.29      382.98     13.63 o 
  -7   1   8      100.52       97.52      4.46 o 
  -6   1   8       82.06       83.10      2.74 o 
  -5   1   8      119.69      130.76      4.11 o 
  -4   1   8      977.86     1056.03     19.92 o 
  -3   1   8       42.57       44.83      3.38 o 
  -2   1   8      680.20      696.61     14.80 o 
  -1   1   8      448.33      474.58      9.94 o 
   0   1   8      698.36      731.41     24.14 o 
   1   1   8      200.19      219.94      5.09 o 
   2   1   8      800.53      795.50     18.26 o 
   3   1   8        8.35       10.46      0.66 o 
   4   1   8      664.99      701.90     17.13 o 
   5   1   8      103.53      112.51      2.97 o 
   6   1   8      727.78      734.93     17.42 o 
   7   1   8       15.39       11.00      1.79 o 
   8   1   8       24.52       21.48      4.76 o 
   9   1   8       20.91       23.40      4.27 o 
  10   1   8       45.13       49.50      7.61 o 
  11   1   8        8.19       10.83      3.87 o 
 -12   2   8       10.81        9.51      4.40 o 
 -11   2   8        5.95       -2.36      3.30 o 
 -10   2   8        6.95        9.36      4.19 o 
  -9   2   8       27.78       29.10      3.34 o 
  -8   2   8       18.53       15.39      2.68 o 
  -7   2   8      118.35       95.46      4.23 o 
  -6   2   8      100.18       91.52      3.65 o 
  -5   2   8       56.24       56.64      2.14 o 
  -4   2   8      484.87      506.31     10.63 o 
  -3   2   8      447.05      456.34      8.77 o 
  -2   2   8      179.43      198.54      4.32 o 
  -1   2   8      175.31      184.71      3.31 o 
   0   2   8      314.29      326.93      8.47 o 
   1   2   8      468.90      469.09      9.77 o 
   2   2   8      148.08      139.21      5.74 o 
   3   2   8      171.75      166.49      7.57 o 
   4   2   8       97.31       92.80      2.85 o 
   5   2   8       51.60       47.72      2.56 o 
   6   2   8        2.11        0.12      2.52 o 
   7   2   8      188.43      188.19      5.69 o 
   8   2   8        0.29        0.97      2.00 o 
   9   2   8        7.61       14.46      3.05 o 
  10   2   8        0.45       -0.53      2.26 o 
  11   2   8       24.55       32.69      4.86 o 
 -11   3   8        2.79        1.15      4.03 o 
 -10   3   8        2.68        4.82      2.74 o 
  -9   3   8        0.76        0.59      2.28 o 
  -8   3   8       13.65       15.86      5.49 o 
  -7   3   8       15.88       13.35      4.60 o 
  -6   3   8       25.09       26.46      3.66 o 
  -5   3   8       80.37       79.18      3.22 o 
  -4   3   8      236.94      247.60      5.43 o 
  -3   3   8       49.01       51.40      3.01 o 
  -2   3   8       90.16       89.10      1.95 o 
  -1   3   8       26.14       31.29      0.96 o 
   0   3   8       42.94       36.18      1.09 o 
   1   3   8      239.70      240.59      5.68 o 
   2   3   8       13.32       15.13      0.97 o 
   3   3   8      324.41      320.07      7.37 o 
   4   3   8      108.81      104.69      6.96 o 
   5   3   8       28.58       25.83      1.98 o 
   6   3   8      187.59      185.39      6.27 o 
   7   3   8        6.75       10.78      2.69 o 
   8   3   8       50.66       51.43      4.09 o 
   9   3   8       23.72       21.16      3.09 o 
  10   3   8        4.28        0.81      2.82 o 
 -10   4   8        4.91        6.51      6.76 o 
  -9   4   8       41.13       46.57     13.55 o 
  -8   4   8        7.07        8.23      2.47 o 
  -7   4   8       70.91       68.18      4.01 o 
  -6   4   8       97.57       80.34      3.78 o 
  -5   4   8       64.64       61.14      5.21 o 
  -4   4   8       75.25       76.52      2.32 o 
  -3   4   8      123.25      120.27      3.09 o 
  -2   4   8      235.76      230.86      6.55 o 
  -1   4   8      155.96      145.79      3.83 o 
   0   4   8       16.27       15.08      0.80 o 
   1   4   8      227.68      225.42      5.03 o 
   2   4   8      130.63      123.65      3.50 o 
   3   4   8       10.98       12.06      1.95 o 
   4   4   8       20.27       21.02      1.49 o 
   5   4   8       46.28       39.96      7.00 o 
   6   4   8       25.12       27.17      2.41 o 
   7   4   8        7.11        7.24      2.36 o 
   8   4   8       22.43       25.94      3.00 o 
   9   4   8       67.77       68.41      6.95 o 
  10   4   8       48.02       44.65      6.19 o 
  -9   5   8       32.43       30.53      8.22 o 
  -8   5   8       23.72       23.20      6.43 o 
  -7   5   8        8.34       13.92      4.07 o 
  -6   5   8        0.55       -1.50      2.93 o 
  -5   5   8       10.93        7.82      2.51 o 
  -4   5   8       27.52       24.66      2.60 o 
  -3   5   8       45.33       39.69      2.03 o 
  -2   5   8      165.81      159.91      4.07 o 
  -1   5   8       29.35       26.80      2.20 o 
   0   5   8      152.09      150.40      3.22 o 
   1   5   8       85.84       78.17      2.17 o 
   2   5   8      117.56      124.51      3.23 o 
   3   5   8        3.77        4.48      1.30 o 
   4   5   8       55.22       53.24      3.58 o 
   5   5   8       14.98       17.50      3.09 o 
   6   5   8       19.48       20.89      4.29 o 
   7   5   8       61.93       72.78      6.58 o 
   8   5   8       36.55       43.24      7.65 o 
  -7   6   8        0.98        2.93      3.09 o 
  -6   6   8       15.78       18.56      3.27 o 
  -5   6   8        0.06        2.20      2.44 o 
  -4   6   8       10.51        9.12      2.44 o 
  -3   6   8       57.88       59.59      4.15 o 
  -2   6   8       27.57       26.62      3.34 o 
  -1   6   8        0.54        1.38      2.36 o 
   0   6   8        2.17        0.81      1.71 o 
   1   6   8       37.94       36.22      3.09 o 
   2   6   8       16.28       15.87      3.83 o 
   3   6   8       46.84       42.90      4.72 o 
   4   6   8       11.06       15.95      3.91 o 
   5   6   8       14.39       19.13      5.13 o 
   6   6   8       13.48       14.33      4.15 o 
  -4   7   8        3.52        3.50      3.74 o 
  -3   7   8       18.88       12.37      3.50 o 
  -2   7   8        8.25        4.88      2.44 o 
  -1   7   8        7.00        6.19      3.58 o 
   0   7   8       15.10       22.06      4.48 o 
   1   7   8        0.49        2.77      4.07 o 
   2   7   8        1.14       -1.47      7.90 o 
   3   7   8        4.54       13.43      6.11 o 
 -12   0   9       30.49       33.05      6.51 o 
 -11   0   9        0.87        4.23      5.45 o 
 -10   0   9      166.38      186.33     11.64 o 
  -9   0   9        9.29       10.50      4.56 o 
  -8   0   9      504.65      512.50     28.90 o 
  -7   0   9       79.69       72.94      5.94 o 
  -6   0   9      267.02      277.50     11.80 o 
  -5   0   9       30.21       31.58      2.36 o 
  -4   0   9        8.91       12.62      1.63 o 
  -3   0   9      257.23      303.30      9.44 o 
  -2   0   9     1950.49     2012.72     59.67 o 
  -1   0   9        5.06        4.88      0.49 o 
   0   0   9       15.22       16.28      1.38 o 
   1   0   9     2022.62     2065.55     76.84 o 
   2   0   9        5.15        5.21      0.98 o 
   3   0   9       11.64        7.49      1.22 o 
   4   0   9      213.40      225.07      6.59 o 
   5   0   9      249.04      243.14      9.12 o 
   6   0   9       19.61       19.78      1.87 o 
   7   0   9      145.87      141.56      6.51 o 
   8   0   9      108.96       96.95      6.35 o 
   9   0   9       10.47       10.74      4.56 o 
  10   0   9        2.90       20.27      7.24 o 
  11   0   9       26.39       11.80      6.02 o 
 -12   1   9       36.24       37.43     13.55 o 
 -11   1   9       43.45       36.87      4.59 o 
 -10   1   9       26.36       28.80      8.91 o 
  -9   1   9       88.23       83.91      5.57 o 
  -8   1   9      264.66      253.99     11.24 o 
  -7   1   9      196.71      192.37      7.74 o 
  -6   1   9       69.58       62.83      3.54 o 
  -5   1   9      207.72      220.71      5.24 o 
  -4   1   9      358.49      375.76      8.37 o 
  -3   1   9     1207.08     1245.41     44.04 o 
  -2   1   9      724.91      778.21     16.96 o 
  -1   1   9      170.85      183.16      4.34 o 
   0   1   9     1660.58     1777.00     54.70 o 
   1   1   9     1313.71     1304.62     29.69 o 
   2   1   9     1246.91     1295.79     28.85 o 
   3   1   9      137.91      141.94      3.16 o 
   4   1   9       49.70       48.51      1.53 o 
   5   1   9      134.76      127.77      4.23 o 
   6   1   9       34.75       29.38      2.16 o 
   7   1   9      114.79      111.60      4.14 o 
   8   1   9       32.59       31.73      3.15 o 
   9   1   9      102.63      108.27      5.82 o 
  10   1   9       22.13       23.68      3.71 o 
  11   1   9       14.49        9.59     10.22 o 
 -12   2   9       18.26       22.56      5.16 o 
 -11   2   9        8.82        4.85      3.84 o 
 -10   2   9        7.99        7.28      3.05 o 
  -9   2   9        5.56        6.96      3.05 o 
  -8   2   9       44.14       41.15      7.20 o 
  -7   2   9      259.03      257.76     13.84 o 
  -6   2   9       25.25       28.92      3.01 o 
  -5   2   9      125.98      138.08      3.65 o 
  -4   2   9      143.17      146.71      3.48 o 
  -3   2   9      329.01      350.97      7.26 o 
  -2   2   9      139.91      140.02      2.94 o 
  -1   2   9      701.12      737.61     14.38 o 
   0   2   9      148.74      149.95      3.14 o 
   1   2   9      336.96      351.78      7.81 o 
   2   2   9      458.08      503.97     10.38 o 
   3   2   9      285.86      273.53      7.94 o 
   4   2   9       64.15       60.38      3.26 o 
   5   2   9       99.78      100.60      8.06 o 
   6   2   9      429.87      454.82     14.10 o 
   7   2   9      113.01      106.99      5.32 o 
   8   2   9       77.71       73.79      5.66 o 
   9   2   9        1.72        1.41      3.70 o 
  10   2   9        3.10        2.76      3.09 o 
  11   2   9       74.83       71.84      8.72 o 
 -11   3   9       13.13       17.96      5.86 o 
 -10   3   9        8.80       11.70      3.16 o 
  -9   3   9        4.82        5.58      3.91 o 
  -8   3   9      118.98      102.31      6.91 o 
  -7   3   9      172.61      160.56      6.73 o 
  -6   3   9      290.84      274.66     10.05 o 
  -5   3   9      244.65      221.14      6.47 o 
  -4   3   9      134.93      129.06      4.76 o 
  -3   3   9       53.39       51.54      2.04 o 
  -2   3   9      190.08      186.60      3.65 o 
  -1   3   9      112.22      118.22      2.50 o 
   0   3   9       51.42       48.97      2.60 o 
   1   3   9      439.91      446.08     18.84 o 
   2   3   9      108.33      102.67      2.71 o 
   3   3   9      178.26      176.70      4.86 o 
   4   3   9       24.46       23.74      1.60 o 
   5   3   9       91.15       86.89      3.45 o 
   6   3   9       13.60       11.21      1.70 o 
   7   3   9      109.86      114.03      5.81 o 
   8   3   9        2.78        2.52      2.69 o 
   9   3   9       29.50       33.47      5.41 o 
  10   3   9        4.88        7.01      3.74 o 
 -10   4   9       68.09       71.14      8.87 o 
  -9   4   9       12.56       18.79      4.80 o 
  -8   4   9       50.00       46.56      5.37 o 
  -7   4   9       18.69       18.95      3.79 o 
  -6   4   9       12.89        8.73      1.94 o 
  -5   4   9      132.67      135.33      5.16 o 
  -4   4   9      132.00      121.58      6.80 o 
  -3   4   9      240.06      226.41      4.62 o 
  -2   4   9       52.59       50.15      1.62 o 
  -1   4   9      175.05      172.59      7.65 o 
   0   4   9       30.61       32.71      1.11 o 
   1   4   9       30.66       28.05      1.95 o 
   2   4   9      109.64      109.06      3.26 o 
   3   4   9       82.40       73.89      2.42 o 
   4   4   9      140.99      131.57      4.77 o 
   5   4   9       68.84       71.57      6.47 o 
   6   4   9       33.38       27.25      2.73 o 
   7   4   9       38.71       42.77      3.27 o 
   8   4   9       54.26       57.14      4.48 o 
   9   4   9       14.98       16.97      5.26 o 
  -9   5   9       39.88       52.26      9.77 o 
  -8   5   9       33.99       32.97      7.00 o 
  -7   5   9        9.00        4.80      4.80 o 
  -6   5   9       14.53       12.86      4.56 o 
  -5   5   9       13.59       12.29      3.66 o 
  -4   5   9       24.18       20.00      3.62 o 
  -3   5   9       11.52       10.52      2.73 o 
  -2   5   9      110.62      107.46      3.38 o 
  -1   5   9       37.46       34.27      2.36 o 
   0   5   9      121.53      126.43      3.29 o 
   1   5   9       13.20       13.19      1.23 o 
   2   5   9      117.45      111.57      5.29 o 
   3   5   9      133.60      139.68      5.94 o 
   4   5   9       22.09       24.42      2.77 o 
   5   5   9       55.64       59.67      5.86 o 
   6   5   9       13.24        9.04      2.77 o 
   7   5   9        5.30       10.16      7.00 o 
   8   5   9        6.47       14.65      5.31 o 
  -7   6   9       10.71       16.77      5.70 o 
  -6   6   9       16.31       24.26      7.98 o 
  -5   6   9       56.32       60.73      5.29 o 
  -4   6   9        1.29        7.41      3.09 o 
  -3   6   9       29.61       27.19      3.34 o 
  -2   6   9       10.94        9.44      2.60 o 
  -1   6   9       24.80       27.11      3.42 o 
   0   6   9        7.51       11.56      2.20 o 
   1   6   9       17.19       14.98      3.66 o 
   2   6   9       10.83       11.48      3.50 o 
   3   6   9       13.65       17.26      4.56 o 
   4   6   9        4.18        3.17      4.48 o 
   5   6   9       17.82       16.77      3.91 o 
   6   6   9       19.49       14.16      5.37 o 
  -3   7   9        2.56        7.00      3.50 o 
  -2   7   9       26.71       25.72      5.13 o 
  -1   7   9        4.44       -4.48      4.48 o 
   0   7   9        4.10        9.28      5.37 o 
   1   7   9        0.48       -2.36      3.50 o 
   2   7   9       36.01       30.69      5.54 o 
 -12   0  10        3.08        8.55      5.54 o 
 -11   0  10       99.22       90.52     11.40 o 
 -10   0  10        3.67       -4.07      5.13 o 
  -9   0  10      103.79       90.52      7.90 o 
  -8   0  10       20.98       17.09      4.88 o 
  -7   0  10        3.96        7.65      3.34 o 
  -6   0  10        5.68        7.24      2.44 o 
  -5   0  10       34.98       40.46      2.85 o 
  -4   0  10       95.97       94.42      4.48 o 
  -3   0  10       36.05       34.84      2.52 o 
  -2   0  10      789.70      847.06     29.22 o 
  -1   0  10     1891.27     2010.85     63.49 o 
   0   0  10      815.80      849.82     24.83 o 
   1   0  10     2003.15     2046.99     73.26 o 
   2   0  10        5.81        5.86      1.14 o 
   3   0  10       43.54       46.32      2.36 o 
   4   0  10      121.76      108.91      4.15 o 
   5   0  10       95.36       94.18      4.56 o 
   6   0  10      365.81      369.40     12.70 o 
   7   0  10       47.22       41.60      3.34 o 
   8   0  10       35.30       36.63      3.26 o 
   9   0  10        3.30        6.51      4.07 o 
  10   0  10       31.72       15.63      7.00 o 
  11   0  10       54.99       62.35     10.83 o 
 -12   1  10        5.51        0.08      5.05 o 
 -11   1  10        4.65        4.82      3.79 o 
 -10   1  10        0.05        8.45      4.14 o 
  -9   1  10       22.69       26.09      6.27 o 
  -8   1  10      104.97      108.11      5.99 o 
  -7   1  10      214.00      210.57      8.78 o 
  -6   1  10        5.34        6.64      5.33 o 
  -5   1  10       70.03       74.79      2.52 o 
  -4   1  10      196.58      207.58      5.81 o 
  -3   1  10      247.55      252.08      6.21 o 
  -2   1  10      173.96      172.69      4.61 o 
  -1   1  10      346.07      369.19      9.39 o 
   0   1  10       94.36       96.85      2.73 o 
   1   1  10      391.40      425.69     10.13 o 
   2   1  10       83.36       87.99      4.60 o 
   3   1  10       53.61       55.68      1.73 o 
   4   1  10       26.47       22.27      1.02 o 
   5   1  10       53.91       50.83      2.23 o 
   6   1  10       51.78       47.72      3.03 o 
   7   1  10        2.23       -0.33      1.61 o 
   8   1  10       30.68       20.54      2.40 o 
   9   1  10        4.09        5.23      2.64 o 
  10   1  10       81.99       90.46      7.75 o 
  11   1  10       27.02       26.18      4.52 o 
 -12   2  10        9.88       14.16      6.35 o 
 -11   2  10        0.74       -2.16      2.80 o 
 -10   2  10       14.29       12.70      3.11 o 
  -9   2  10       42.39       39.84      3.48 o 
  -8   2  10       13.47       11.38      2.52 o 
  -7   2  10      281.98      294.23     10.42 o 
  -6   2  10      275.45      260.39      7.96 o 
  -5   2  10      357.74      356.14     10.01 o 
  -4   2  10      461.96      480.27     13.59 o 
  -3   2  10       27.94       26.37      1.25 o 
  -2   2  10      334.44      331.60      6.68 o 
  -1   2  10      165.15      161.72      9.48 o 
   0   2  10       20.04       18.90      0.86 o 
   1   2  10      361.50      374.62      7.56 o 
   2   2  10       38.02       38.41      1.46 o 
   3   2  10      195.92      190.73      4.58 o 
   4   2  10       25.62       23.78      1.95 o 
   5   2  10       52.79       51.24      2.83 o 
   6   2  10       47.68       49.10      3.02 o 
   7   2  10       61.30       60.50      3.82 o 
   8   2  10       17.52       17.42      2.85 o 
   9   2  10       42.48       46.26      5.82 o 
  10   2  10       24.04       23.84      6.19 o 
  11   2  10       15.86       25.34      5.33 o 
 -11   3  10        0.61        5.51      3.71 o 
 -10   3  10       43.78       39.78      4.99 o 
  -9   3  10        3.03        1.96      3.46 o 
  -8   3  10        4.63        4.22      2.59 o 
  -7   3  10       12.76        6.34      3.09 o 
  -6   3  10       13.97       12.87      1.64 o 
  -5   3  10      486.20      499.14     14.63 o 
  -4   3  10      200.46      199.42      4.71 o 
  -3   3  10       71.70       67.03      1.97 o 
  -2   3  10      224.45      217.62      4.50 o 
  -1   3  10      112.11      110.45      2.85 o 
   0   3  10        6.36        5.32      0.72 o 
   1   3  10       69.17       63.11      2.89 o 
   2   3  10      228.55      223.85      4.99 o 
   3   3  10        0.33       -0.80      0.80 o 
   4   3  10       12.58        8.85      1.21 o 
   5   3  10       86.01       80.65      3.30 o 
   6   3  10       61.21       67.54      7.20 o 
   7   3  10       33.05       38.22      6.27 o 
   8   3  10       43.25       36.49      3.03 o 
   9   3  10       26.60       24.31      6.47 o 
  10   3  10       17.02       14.72      3.42 o 
 -10   4  10       69.90       73.10     10.99 o 
  -9   4  10      119.34      148.80     11.80 o 
  -8   4  10       16.28       20.48      7.81 o 
  -7   4  10        0.12       -0.31      1.85 o 
  -6   4  10       75.62       65.62      4.48 o 
  -5   4  10       17.49       15.40      2.69 o 
  -4   4  10       17.65       17.73      1.54 o 
  -3   4  10      264.02      245.19      7.24 o 
  -2   4  10      182.13      175.61      6.15 o 
  -1   4  10      406.65      408.91     11.52 o 
   0   4  10       39.69       37.72      1.47 o 
   1   4  10       31.58       30.62      1.44 o 
   2   4  10       12.69       13.20      1.17 o 
   3   4  10       71.13       65.38      3.58 o 
   4   4  10      100.36       96.17      5.54 o 
   5   4  10       31.65       29.35      3.58 o 
   6   4  10       39.11       45.44      4.31 o 
   7   4  10       24.24       25.44      2.99 o 
   8   4  10       16.59       15.68      3.25 o 
   9   4  10        0.62        2.77      4.92 o 
  -9   5  10       27.77       29.79      7.65 o 
  -8   5  10       26.92       24.75      6.43 o 
  -7   5  10       18.89        8.63      5.05 o 
  -6   5  10        3.86        3.58      4.23 o 
  -5   5  10       12.70       11.10      2.38 o 
  -4   5  10        1.65        5.26      2.04 o 
  -3   5  10       12.24        9.66      1.42 o 
  -2   5  10       63.43       55.92      2.51 o 
  -1   5  10       18.40       15.84      1.24 o 
   0   5  10       25.86       27.76      2.93 o 
   1   5  10       27.13       27.23      1.90 o 
   2   5  10       34.54       35.33      1.99 o 
   3   5  10       11.33       11.01      1.54 o 
   4   5  10       19.39       18.64      2.52 o 
   5   5  10        1.85        0.98      2.44 o 
   6   5  10        2.88        5.86      4.07 o 
   7   5  10        6.03        7.87      3.77 o 
   8   5  10       12.77       18.41     12.09 o 
  -7   6  10        5.88        2.44      5.29 o 
  -6   6  10       16.31       27.03      6.27 o 
  -5   6  10       57.03       52.10      8.71 o 
  -4   6  10        2.34       -2.60      2.85 o 
  -3   6  10       14.11       15.87      2.28 o 
  -2   6  10       48.69       52.99      3.91 o 
  -1   6  10        6.70        9.20      2.28 o 
   0   6  10       39.07       43.06      3.26 o 
   1   6  10       48.49       49.08      5.05 o 
   2   6  10        4.98        5.54      3.99 o 
   3   6  10       14.64       14.98      4.31 o 
   4   6  10        5.99        6.67      3.34 o 
   5   6  10       12.43       12.86      5.05 o 
   6   6  10       11.77       -2.20      4.56 o 
  -3   7  10       25.96       32.80      7.90 o 
  -2   7  10       12.31       15.06      4.72 o 
  -1   7  10        4.50        8.06      4.07 o 
   0   7  10       12.10        9.61      4.07 o 
   1   7  10        5.24        0.90      5.13 o 
 -12   0  11       12.93        8.47      5.45 o 
 -11   0  11        0.01       -4.88      6.02 o 
 -10   0  11       46.11       51.45      6.59 o 
  -9   0  11      172.77      164.02     11.15 o 
  -8   0  11      329.27      333.99     20.51 o 
  -7   0  11       38.91       26.13      4.56 o 
  -6   0  11      188.92      202.44     12.21 o 
  -5   0  11        4.32        3.42      1.47 o 
  -4   0  11      267.37      292.23     10.74 o 
  -3   0  11      566.86      594.55     18.32 o 
  -2   0  11        1.29        1.87      1.47 o 
  -1   0  11       11.46       15.38      1.38 o 
   0   0  11      246.55      247.38      9.28 o 
   1   0  11      127.86      130.08      4.80 o 
   2   0  11       10.54       11.15      1.38 o 
   3   0  11       32.96       33.54      1.87 o 
   4   0  11        4.14        3.99      1.38 o 
   5   0  11       39.67       38.99      3.01 o 
   6   0  11      124.09      130.57      6.51 o 
   7   0  11      175.72      162.64      6.43 o 
   8   0  11        1.65        8.55      3.99 o 
   9   0  11       35.31       38.26      6.76 o 
  10   0  11       27.35       22.30      7.00 o 
  11   0  11        0.11       -2.44      8.63 o 
 -12   1  11        3.23        1.08      4.15 o 
 -11   1  11       31.35       40.59      5.52 o 
 -10   1  11       33.43       35.93      7.86 o 
  -9   1  11       72.26       67.30      4.83 o 
  -8   1  11      160.62      149.79      9.40 o 
  -7   1  11        8.79        6.75      2.70 o 
  -6   1  11       47.11       45.38      3.17 o 
  -5   1  11        1.11        0.94      1.01 o 
  -4   1  11        9.04        9.73      2.44 o 
  -3   1  11      154.51      162.62      5.13 o 
  -2   1  11      395.79      412.92      8.37 o 
  -1   1  11      256.92      291.20      7.31 o 
   0   1  11       91.44       85.28      2.32 o 
   1   1  11      127.66      120.84      2.48 o 
   2   1  11      272.60      267.58      6.08 o 
   3   1  11      110.09      108.81      2.88 o 
   4   1  11       20.95       18.46      1.05 o 
   5   1  11      430.27      453.44     13.84 o 
   6   1  11       79.07       78.52      3.67 o 
   7   1  11       55.44       50.84      3.46 o 
   8   1  11       14.11       13.34      3.05 o 
   9   1  11        1.27       -0.42      5.45 o 
  10   1  11       20.70       23.02     16.20 o 
  11   1  11       27.17       24.80      4.97 o 
 -12   2  11       15.71       17.98      4.35 o 
 -11   2  11        9.30        6.76      3.40 o 
 -10   2  11       13.36       10.45      3.48 o 
  -9   2  11      122.89      125.26      7.77 o 
  -8   2  11       21.11       23.80      3.13 o 
  -7   2  11      167.51      152.78      6.90 o 
  -6   2  11      187.26      186.55      5.91 o 
  -5   2  11      142.58      156.44      5.78 o 
  -4   2  11      228.22      224.93      6.23 o 
  -3   2  11      148.94      149.56      3.38 o 
  -2   2  11      102.07      112.81      2.81 o 
  -1   2  11      162.28      167.70      6.11 o 
   0   2  11      154.50      145.15      3.82 o 
   1   2  11      400.30      427.12      9.32 o 
   2   2  11       39.56       40.72      2.28 o 
   3   2  11       23.00       22.66      2.08 o 
   4   2  11       70.08       66.64      2.51 o 
   5   2  11      619.39      618.04     19.96 o 
   6   2  11       15.00       14.40      2.25 o 
   7   2  11      128.14      127.92      6.47 o 
   8   2  11        2.81        2.41      2.05 o 
   9   2  11       23.48       23.88      3.39 o 
  10   2  11       28.24       31.56      4.12 o 
 -11   3  11       14.69       17.63      4.42 o 
 -10   3  11        9.06        9.88      3.62 o 
  -9   3  11        2.26        7.16     10.22 o 
  -8   3  11        4.09        6.92      2.53 o 
  -7   3  11       50.97       47.16      5.41 o 
  -6   3  11       19.84       18.39      2.18 o 
  -5   3  11       23.13       21.69      3.01 o 
  -4   3  11      331.84      326.97      8.63 o 
  -3   3  11      214.16      209.99      7.65 o 
  -2   3  11      178.30      173.55      3.73 o 
  -1   3  11       92.60       92.51      4.80 o 
   0   3  11      517.83      532.66     10.09 o 
   1   3  11       64.29       58.61      2.24 o 
   2   3  11      118.42      117.62      2.84 o 
   3   3  11       23.31       22.09      1.45 o 
   4   3  11       79.50       70.26      2.62 o 
   5   3  11       34.35       28.39      3.17 o 
   6   3  11       13.11       15.53      3.30 o 
   7   3  11        0.37        3.30      2.77 o 
   8   3  11        2.73        3.65      2.98 o 
   9   3  11        6.68        1.69      6.39 o 
  10   3  11       21.43       23.85      4.97 o 
 -10   4  11       44.75       61.38      8.71 o 
  -9   4  11       38.79       62.03      8.63 o 
  -8   4  11        1.53        4.65      2.88 o 
  -7   4  11       37.28       35.61      3.07 o 
  -6   4  11      103.60      102.20     10.62 o 
  -5   4  11       77.65       77.14      3.16 o 
  -4   4  11       87.95       75.72      3.40 o 
  -3   4  11        3.55        3.26      0.99 o 
  -2   4  11       32.52       32.82      2.65 o 
  -1   4  11       88.51       86.98      2.46 o 
   0   4  11       56.71       57.01      1.84 o 
   1   4  11       45.39       42.78      1.70 o 
   2   4  11      214.74      215.65      6.63 o 
   3   4  11        1.38        1.68      1.17 o 
   4   4  11       66.44       66.67      2.80 o 
   5   4  11       38.98       39.80      2.95 o 
   6   4  11       22.51       19.13      2.87 o 
   7   4  11        8.42       10.68      2.75 o 
   8   4  11        5.51        5.29      3.17 o 
   9   4  11        2.76        6.59      3.91 o 
  -8   5  11       10.86        6.59      5.70 o 
  -7   5  11        2.54       -4.40      4.40 o 
  -6   5  11       22.62       33.13      4.97 o 
  -5   5  11        1.04       -0.12      2.39 o 
  -4   5  11       86.91       79.48     10.22 o 
  -3   5  11       13.77       11.88      1.59 o 
  -2   5  11       29.80       29.87      2.04 o 
  -1   5  11       15.20       11.87      1.29 o 
   0   5  11       53.21       49.61      2.69 o 
   1   5  11       75.21       76.15      3.64 o 
   2   5  11       11.56       11.05      1.48 o 
   3   5  11       39.96       37.77      3.01 o 
   4   5  11        1.93       -1.71      2.04 o 
   5   5  11        9.97        6.35      2.93 o 
   6   5  11       27.57       27.43      4.23 o 
   7   5  11       43.67       58.12      5.94 o 
  -6   6  11       24.50       21.16      7.41 o 
  -5   6  11        9.93        7.57      4.15 o 
  -4   6  11        7.75        5.94      3.74 o 
  -3   6  11       34.23       31.50      4.31 o 
  -2   6  11       47.87       50.06      5.21 o 
  -1   6  11        0.23        0.08      3.58 o 
   0   6  11        1.32        3.17      3.83 o 
   1   6  11        7.02        4.48      3.17 o 
   2   6  11        5.44        9.12      3.74 o 
   3   6  11       23.92       16.93      3.74 o 
   4   6  11       17.27       21.33      5.13 o 
   5   6  11       23.36       20.51      4.80 o 
  -1   7  11        3.91        1.87      7.24 o 
   0   7  11       16.62       18.23      7.00 o 
 -12   0  12        9.54       -5.70      7.00 o 
 -11   0  12       36.58       48.03      8.14 o 
 -10   0  12        0.40       -3.74      3.74 o 
  -9   0  12        2.59       -3.50      4.64 o 
  -8   0  12      211.87      203.91     12.29 o 
  -7   0  12      137.86      115.51      7.08 o 
  -6   0  12       41.00       42.00      5.45 o 
  -5   0  12       26.33       22.63      2.52 o 
  -4   0  12      501.70      528.86     16.93 o 
  -3   0  12        0.10        0.98      1.38 o 
  -2   0  12      241.19      262.19      9.04 o 
  -1   0  12       27.51       34.76      2.44 o 
   0   0  12      212.21      218.48      7.16 o 
   1   0  12      821.45      880.27     28.49 o 
   2   0  12       50.69       53.40      2.69 o 
   3   0  12      490.71      491.42     17.18 o 
   4   0  12       56.56       48.19      3.01 o 
   5   0  12        9.96        9.12      1.55 o 
   6   0  12       53.16       49.17      3.42 o 
   7   0  12       73.28       65.28      4.07 o 
   8   0  12        8.44       14.73      4.31 o 
   9   0  12       93.40       86.28     10.34 o 
  10   0  12       70.47       88.81     13.43 o 
  11   0  12        0.01       -3.26      7.81 o 
 -12   1  12       31.69       34.43      8.51 o 
 -11   1  12       10.89        6.57      5.41 o 
 -10   1  12        1.27        1.13      2.73 o 
  -9   1  12        6.97       11.51      3.99 o 
  -8   1  12       44.89       44.36      3.62 o 
  -7   1  12      209.44      195.58     12.45 o 
  -6   1  12       99.27       96.41      9.56 o 
  -5   1  12       51.98       50.69      2.23 o 
  -4   1  12       18.65       18.15      1.31 o 
  -3   1  12       91.59       95.46      3.34 o 
  -2   1  12      116.93      125.95      3.09 o 
  -1   1  12      159.70      149.18      6.19 o 
   0   1  12       52.24       52.71      1.78 o 
   1   1  12      598.62      622.07     13.51 o 
   2   1  12      172.14      169.67      4.11 o 
   3   1  12      117.52      104.75      2.91 o 
   4   1  12      231.06      219.67      5.62 o 
   5   1  12      359.00      349.58     12.55 o 
   6   1  12      135.41      129.37      6.43 o 
   7   1  12      124.00      124.26      5.92 o 
   8   1  12        1.87        3.04      2.13 o 
   9   1  12       18.80       23.54      3.05 o 
  10   1  12        6.30        0.04      8.06 o 
  11   1  12       65.70       57.77      6.88 o 
 -12   2  12       10.49        7.00      6.27 o 
 -11   2  12       22.03       24.84      4.72 o 
 -10   2  12       17.46       22.47      4.24 o 
  -9   2  12       11.60       20.49      8.06 o 
  -8   2  12       10.66        9.68      2.68 o 
  -7   2  12        1.09        0.34      2.19 o 
  -6   2  12       55.35       56.55      3.59 o 
  -5   2  12       93.36       85.82      3.22 o 
  -4   2  12      127.19      129.62      4.97 o 
  -3   2  12       74.60       62.24      3.22 o 
  -2   2  12       94.87       97.44      3.99 o 
  -1   2  12      287.90      283.08      5.73 o 
   0   2  12      191.99      206.86      8.10 o 
   1   2  12        8.27        8.65      0.70 o 
   2   2  12      109.34      116.33      2.88 o 
   3   2  12       26.45       23.77      1.40 o 
   4   2  12       43.32       36.36      2.06 o 
   5   2  12       12.61        7.05      2.60 o 
   6   2  12       52.55       44.75      4.40 o 
   7   2  12       16.80       12.28      2.12 o 
   8   2  12        0.20       -1.35      2.70 o 
   9   2  12       16.06       17.50      3.70 o 
  10   2  12       12.94       11.81      4.07 o 
 -11   3  12       22.61       26.72      4.88 o 
 -10   3  12       50.02       57.18      5.82 o 
  -9   3  12       11.75        4.43      3.09 o 
  -8   3  12       14.98       15.75      2.96 o 
  -7   3  12       15.03       10.03      2.64 o 
  -6   3  12       43.93       40.63      3.24 o 
  -5   3  12      133.25      142.94      5.38 o 
  -4   3  12       81.66       75.38      3.42 o 
  -3   3  12      180.65      172.84      4.28 o 
  -2   3  12      188.77      178.56      4.13 o 
  -1   3  12      319.21      326.54      6.96 o 
   0   3  12       14.51       11.07      2.28 o 
   1   3  12       92.59       84.36      3.34 o 
   2   3  12       55.96       50.08      1.85 o 
   3   3  12       67.38       64.99      3.46 o 
   4   3  12       44.90       37.91      3.26 o 
   5   3  12       72.98       71.74      5.01 o 
   6   3  12        3.06        2.79      1.93 o 
   7   3  12       21.90       25.72      3.23 o 
   8   3  12       30.90       30.79      3.56 o 
   9   3  12       23.09       21.99      3.49 o 
  10   3  12        8.70        6.34      3.56 o 
 -10   4  12       42.07       46.64      9.20 o 
  -9   4  12       13.40       14.33      7.81 o 
  -8   4  12       24.74       27.43      9.89 o 
  -7   4  12       17.23       18.39      2.79 o 
  -6   4  12      105.55      109.24      5.53 o 
  -5   4  12       64.40       66.83      6.39 o 
  -4   4  12       50.49       47.00      2.56 o 
  -3   4  12       16.95       16.31      1.41 o 
  -2   4  12       34.64       29.97      1.68 o 
  -1   4  12       71.81       67.90      2.34 o 
   0   4  12       13.02       11.31      0.94 o 
   1   4  12      186.93      180.35      5.78 o 
   2   4  12       50.85       42.61      2.17 o 
   3   4  12       37.70       40.25      4.31 o 
   4   4  12      130.16      130.89      5.71 o 
   5   4  12        4.13        6.40      3.50 o 
   6   4  12       52.45       57.22      4.02 o 
   7   4  12       27.41       30.02      3.45 o 
   8   4  12       26.92       18.23      4.80 o 
   9   4  12       12.96       11.40      5.94 o 
  -8   5  12       14.13       13.51      6.67 o 
  -7   5  12        5.89        6.51      5.54 o 
  -6   5  12       18.64       19.21      4.15 o 
  -5   5  12       22.95       26.01      3.31 o 
  -4   5  12       47.00       42.39      4.48 o 
  -3   5  12       61.30       60.84      3.28 o 
  -2   5  12        2.73        2.05      1.34 o 
  -1   5  12       84.67       80.27      7.00 o 
   0   5  12       69.01       70.71      3.07 o 
   1   5  12       26.80       22.06      6.84 o 
   2   5  12       10.37       12.83      1.69 o 
   3   5  12        1.35        1.55      1.95 o 
   4   5  12       11.91        8.63      2.69 o 
   5   5  12        4.29        5.29      3.26 o 
   6   5  12       30.18       31.50      4.80 o 
   7   5  12       17.77       12.78      4.15 o 
  -6   6  12       10.50       10.18      5.86 o 
  -5   6  12       12.34       10.66      6.35 o 
  -4   6  12       33.17       27.35      4.80 o 
  -3   6  12       11.95       22.30      4.31 o 
  -2   6  12        8.53        7.16      3.34 o 
  -1   6  12       19.58       15.22      3.91 o 
   0   6  12       47.47       48.68      5.13 o 
   1   6  12        2.12        3.66      3.66 o 
   2   6  12        5.30       10.26      3.42 o 
   3   6  12       12.27       19.37      4.80 o 
   4   6  12       11.49        6.11      4.48 o 
   5   6  12        0.90        0.49      3.99 o 
 -12   0  13       23.05       15.95      8.14 o 
 -11   0  13        0.43        6.19      6.76 o 
 -10   0  13        0.15       -0.24      4.64 o 
  -9   0  13       59.91       65.04      8.38 o 
  -8   0  13       33.25       28.49      3.99 o 
  -7   0  13       73.27       54.21      6.27 o 
  -6   0  13       27.36       32.56      3.17 o 
  -5   0  13       59.06       53.32      5.62 o 
  -4   0  13       24.51       24.09      2.85 o 
  -3   0  13       18.70       18.64      2.28 o 
  -2   0  13      189.43      209.12      6.59 o 
  -1   0  13      190.20      157.67      5.78 o 
   0   0  13        0.30       -0.65      1.14 o 
   1   0  13      912.96      963.38     30.85 o 
   2   0  13      702.94      715.11     25.97 o 
   3   0  13      130.00      114.78      5.13 o 
   4   0  13        6.44        7.73      1.71 o 
   5   0  13        2.57        3.58      1.63 o 
   6   0  13       12.17       10.58      1.95 o 
   7   0  13       76.42       78.96      5.21 o 
   8   0  13        3.79        5.54      2.12 o 
   9   0  13        0.00        3.17      5.94 o 
  10   0  13        4.40        9.44      7.00 o 
 -12   1  13        6.36        8.18      5.44 o 
 -11   1  13        0.92       -1.16      4.49 o 
 -10   1  13       44.89       54.45      5.17 o 
  -9   1  13       63.94       59.78      7.53 o 
  -8   1  13       70.75       70.25      7.73 o 
  -7   1  13       26.71       26.03      3.52 o 
  -6   1  13       73.29       69.09      4.37 o 
  -5   1  13      246.62      218.67      8.19 o 
  -4   1  13      191.79      189.65      5.35 o 
  -3   1  13       58.53       54.19      1.87 o 
  -2   1  13      598.23      571.20     12.77 o 
  -1   1  13      603.55      622.29     16.50 o 
   0   1  13        9.06        8.36      1.09 o 
   1   1  13      151.68      154.97      3.90 o 
   2   1  13       67.89       65.54      2.13 o 
   3   1  13      100.37      100.41      5.25 o 
   4   1  13      232.31      234.90      6.94 o 
   5   1  13       71.39       73.32      2.83 o 
   6   1  13       11.54       12.29      2.21 o 
   7   1  13        4.23        5.47      2.07 o 
   8   1  13       17.82       21.21      2.64 o 
   9   1  13       48.25       63.86      4.82 o 
  10   1  13       17.07       18.75      4.98 o 
 -11   2  13        0.86        3.19      7.81 o 
 -10   2  13        2.85        5.19      5.74 o 
  -9   2  13       10.03        5.61      4.60 o 
  -8   2  13        1.80        0.16      4.56 o 
  -7   2  13       32.61       26.73      4.40 o 
  -6   2  13        1.40        3.41      2.52 o 
  -5   2  13       20.27       21.66      1.97 o 
  -4   2  13      247.36      224.88      7.16 o 
  -3   2  13       18.54       20.26      1.30 o 
  -2   2  13      119.36      115.69      2.71 o 
  -1   2  13      178.36      174.98      3.93 o 
   0   2  13      125.68      124.32      3.91 o 
   1   2  13      236.41      250.53      5.40 o 
   2   2  13      112.43      112.81      3.04 o 
   3   2  13      235.12      221.44      6.15 o 
   4   2  13      167.79      166.31      5.83 o 
   5   2  13        8.15        8.92      1.86 o 
   6   2  13       46.72       37.76      2.88 o 
   7   2  13        7.92        5.62      2.93 o 
   8   2  13        6.25        4.85      2.74 o 
   9   2  13       14.00        7.68      7.00 o 
  10   2  13       11.48       14.60      3.87 o 
 -11   3  13       14.85       17.86     14.61 o 
 -10   3  13       22.99       25.59      5.20 o 
  -9   3  13       20.32       18.49      3.49 o 
  -8   3  13       39.38       41.82      5.54 o 
  -7   3  13      133.97      122.06     10.99 o 
  -6   3  13      195.80      198.20      7.28 o 
  -5   3  13        5.89        5.41      1.47 o 
  -4   3  13       18.10       17.28      1.71 o 
  -3   3  13        7.23        8.01      1.11 o 
  -2   3  13      175.90      165.23      4.48 o 
  -1   3  13       84.57       84.66      2.33 o 
   0   3  13      104.66      102.38      3.74 o 
   1   3  13       98.38       97.23      2.61 o 
   2   3  13      202.13      206.29      5.76 o 
   3   3  13       41.47       36.14      2.52 o 
   4   3  13       74.28       61.93      7.20 o 
   5   3  13       46.85       42.78      3.30 o 
   6   3  13       31.17       34.91      4.40 o 
   7   3  13       50.64       68.95      4.54 o 
   8   3  13       15.78       13.60      2.93 o 
   9   3  13        0.30       -1.82      3.11 o 
 -10   4  13        7.71        6.11      7.90 o 
  -9   4  13       39.61       49.49      8.22 o 
  -8   4  13       16.26       19.34      6.19 o 
  -7   4  13        8.11        3.05      2.87 o 
  -6   4  13       42.94       45.35     12.05 o 
  -5   4  13       27.04       21.96      5.33 o 
  -4   4  13       10.90       17.06      3.30 o 
  -3   4  13       47.84       47.77      2.40 o 
  -2   4  13      106.92       99.64      3.08 o 
  -1   4  13       41.86       39.88      1.72 o 
   0   4  13       28.18       25.47      1.44 o 
   1   4  13      111.73      102.46      3.54 o 
   2   4  13        9.51       10.93      3.54 o 
   3   4  13       38.25       28.91      2.03 o 
   4   4  13       80.44       81.31      3.91 o 
   5   4  13        1.24        0.55      1.95 o 
   6   4  13        9.01       11.59      4.68 o 
   7   4  13        1.28       -0.31      2.43 o 
   8   4  13        4.97        7.33      3.99 o 
  -8   5  13       12.00       14.33      7.90 o 
  -7   5  13       15.97       20.35      7.00 o 
  -6   5  13       11.76        6.02      3.58 o 
  -5   5  13        1.36        1.29      2.29 o 
  -4   5  13       29.70       31.57      3.58 o 
  -3   5  13       21.70       25.29      2.23 o 
  -2   5  13       22.61       26.55      2.08 o 
  -1   5  13        2.98        3.00      3.13 o 
   0   5  13      101.82      109.51      4.24 o 
   1   5  13       54.94       55.64      4.07 o 
   2   5  13       19.12       18.36      2.24 o 
   3   5  13        5.14        5.78      2.12 o 
   4   5  13       46.59       51.85      3.99 o 
   5   5  13       12.76        4.80      2.93 o 
   6   5  13       26.34       32.07      4.15 o 
   7   5  13        0.24        5.45      4.48 o 
  -6   6  13       80.14       93.20     12.54 o 
  -5   6  13        8.11        7.49      6.35 o 
  -4   6  13       37.53       35.98      4.97 o 
  -3   6  13        1.11       -2.20      3.09 o 
  -2   6  13       15.23       14.90      4.23 o 
  -1   6  13       62.93       72.45      6.92 o 
   0   6  13      100.44       95.97      8.22 o 
   1   6  13        0.08       -0.08      3.99 o 
   2   6  13        3.92        7.16      4.07 o 
   3   6  13        5.99       16.52      4.31 o 
   4   6  13       29.54       35.57      5.78 o 
 -12   0  14       10.34       10.18      8.22 o 
 -11   0  14        0.85        8.63      6.27 o 
 -10   0  14        2.81        2.69      4.07 o 
  -9   0  14        1.85       -1.14      4.64 o 
  -8   0  14       21.97       14.90      3.83 o 
  -7   0  14        6.87        6.59      3.58 o 
  -6   0  14      104.53      104.60      7.33 o 
  -5   0  14       88.21       90.35      5.78 o 
  -4   0  14      137.74      128.12      7.08 o 
  -3   0  14        1.64        1.06      1.47 o 
  -2   0  14      335.42      338.95      9.85 o 
  -1   0  14       40.15       38.18      2.77 o 
   0   0  14       32.96       34.68      2.44 o 
   1   0  14        0.78        1.95      1.47 o 
   2   0  14      190.17      195.04      8.30 o 
   3   0  14       15.63       13.02      2.12 o 
   4   0  14      181.21      181.69      8.06 o 
   5   0  14      498.04      504.69     29.06 o 
   6   0  14       29.06       28.82      2.60 o 
   7   0  14       56.74       47.54      3.91 o 
   8   0  14       12.85       15.63      2.60 o 
   9   0  14        9.99        4.88      4.97 o 
  10   0  14        3.89       -2.20      7.90 o 
 -12   1  14       22.05       22.81      5.17 o 
 -11   1  14        9.38       18.80      7.69 o 
 -10   1  14        1.57        0.56      2.67 o 
  -9   1  14       40.36       41.19      4.80 o 
  -8   1  14       68.98       59.56      8.10 o 
  -7   1  14      174.59      172.51     13.02 o 
  -6   1  14      179.12      186.43      7.54 o 
  -5   1  14      171.87      167.93      6.31 o 
  -4   1  14      171.52      181.30      5.98 o 
  -3   1  14        0.11        0.56      0.89 o 
  -2   1  14      263.68      252.65      5.47 o 
  -1   1  14        3.15        3.02      1.09 o 
   0   1  14      349.05      344.95      8.77 o 
   1   1  14      529.45      549.11     12.45 o 
   2   1  14        1.18        2.82      0.74 o 
   3   1  14       33.71       27.68      4.03 o 
   4   1  14      150.12      149.32      7.45 o 
   5   1  14        6.14        3.73      1.05 o 
   6   1  14       58.30       51.32      3.15 o 
   7   1  14        1.50        0.26      2.40 o 
   8   1  14       46.34       47.60      5.21 o 
   9   1  14       18.20       14.72      3.46 o 
  10   1  14        0.17        0.76      3.31 o 
 -11   2  14        2.38        1.92      8.63 o 
 -10   2  14        8.16        7.90      6.11 o 
  -9   2  14       10.06        6.42      3.96 o 
  -8   2  14       52.25       59.18      4.83 o 
  -7   2  14       64.68       61.00      4.83 o 
  -6   2  14       68.51       70.67      9.97 o 
  -5   2  14      310.74      319.19      9.88 o 
  -4   2  14       35.70       36.20      2.25 o 
  -3   2  14        6.94        8.99      1.16 o 
  -2   2  14       48.82       42.47      3.38 o 
  -1   2  14       35.68       41.41      1.43 o 
   0   2  14      175.27      170.73      4.14 o 
   1   2  14       44.77       44.56      1.55 o 
   2   2  14       19.44       19.24      1.30 o 
   3   2  14       25.10       22.91      2.16 o 
   4   2  14       40.85       31.75      2.12 o 
   5   2  14        9.88        8.50      1.85 o 
   6   2  14        1.67        4.19      3.46 o 
   7   2  14       23.90       27.46      5.70 o 
   8   2  14        2.04        0.79      2.69 o 
   9   2  14       12.89       11.53      3.39 o 
  10   2  14        3.51        0.03      3.97 o 
 -10   3  14       10.74        0.60      4.47 o 
  -9   3  14        5.53       10.13      4.88 o 
  -8   3  14        3.20        3.70      3.30 o 
  -7   3  14       58.30       66.09      4.70 o 
  -6   3  14      140.34      139.80      6.88 o 
  -5   3  14        0.70        1.52      2.10 o 
  -4   3  14      155.53      153.46      5.27 o 
  -3   3  14       38.35       37.13      1.66 o 
  -2   3  14       82.40       81.40      3.05 o 
  -1   3  14      101.70       92.27      2.79 o 
   0   3  14      167.56      168.65      4.26 o 
   1   3  14       44.56       44.78      1.78 o 
   2   3  14      150.53      148.74      4.03 o 
   3   3  14      212.02      208.45      8.59 o 
   4   3  14      129.20      118.47      4.94 o 
   5   3  14        8.00        6.90      2.33 o 
   6   3  14       23.25       26.61      5.66 o 
   7   3  14        9.91        8.58      2.88 o 
   8   3  14        2.21        7.41      3.19 o 
   9   3  14       31.55       37.11      7.41 o 
  -8   4  14       23.15       20.25      3.42 o 
  -7   4  14        2.74        5.04      2.89 o 
  -6   4  14       18.58       17.13      2.85 o 
  -5   4  14       42.62       48.61      3.76 o 
  -4   4  14       40.28       39.17      3.05 o 
  -3   4  14       19.35       16.03      4.31 o 
  -2   4  14      286.50      268.28      9.20 o 
  -1   4  14      212.21      200.81      6.07 o 
   0   4  14       54.44       53.23      3.66 o 
   1   4  14       49.19       47.68      3.74 o 
   2   4  14       31.89       27.29      2.27 o 
   3   4  14      145.69      145.43     10.38 o 
   4   4  14       31.82       33.37      3.30 o 
   5   4  14       39.08       32.94      4.64 o 
   6   4  14        2.77        3.96      3.05 o 
   7   4  14       31.65       36.88      4.17 o 
   8   4  14        2.93        0.24      4.48 o 
  -8   5  14        5.48       12.13      6.43 o 
  -7   5  14       16.95        8.71      5.45 o 
  -6   5  14        0.46        6.84      3.83 o 
  -5   5  14        6.20       10.39      3.28 o 
  -4   5  14        9.08        8.41      3.42 o 
  -3   5  14       12.82        9.19      1.66 o 
  -2   5  14        2.03       -0.07      1.27 o 
  -1   5  14       30.22       29.28      2.31 o 
   0   5  14       71.70       71.12      4.07 o 
   1   5  14       25.82       27.58      2.51 o 
   2   5  14        8.87        7.43      2.04 o 
   3   5  14       25.09       27.11      3.26 o 
   4   5  14       12.15       11.23      3.34 o 
   5   5  14        1.84        0.90      3.83 o 
   6   5  14        3.86        2.12      2.85 o 
  -5   6  14       21.16       27.19      5.78 o 
  -4   6  14       10.42        3.17      4.56 o 
  -3   6  14       13.76       11.80      3.74 o 
  -2   6  14       14.47       13.68      4.56 o 
  -1   6  14        8.37        3.99      5.21 o 
   0   6  14       76.81       86.28      8.38 o 
   1   6  14       31.50       36.96      6.19 o 
   2   6  14        4.46        9.77      4.31 o 
   3   6  14       21.59       23.44      5.37 o 
   4   6  14       26.97       28.98      5.86 o 
 -11   0  15        2.62        6.27      5.21 o 
 -10   0  15       29.24       36.87      6.02 o 
  -9   0  15        9.99        7.65      4.15 o 
  -8   0  15        0.18        1.14      3.17 o 
  -7   0  15       89.45       79.85      8.22 o 
  -6   0  15        1.57       -0.08      3.74 o 
  -5   0  15      555.62      566.39     24.18 o 
  -4   0  15       59.85       72.04      5.62 o 
  -3   0  15      349.99      346.77     16.52 o 
  -2   0  15        5.06        2.85      2.20 o 
  -1   0  15       46.22       41.76      2.69 o 
   0   0  15      209.70      207.57      8.47 o 
   1   0  15      543.53      531.22     27.03 o 
   2   0  15        5.93        2.44      3.42 o 
   3   0  15        3.64        3.66      1.95 o 
   4   0  15        0.33       -1.14      1.79 o 
   5   0  15        0.02       -1.30      1.30 o 
   6   0  15        0.79       -1.71      1.71 o 
   7   0  15        2.66        1.38      1.79 o 
   8   0  15        0.10        3.58      5.54 o 
   9   0  15        1.50        6.51      5.37 o 
  10   0  15       13.51       14.49      8.06 o 
 -11   1  15        1.35        8.84      4.52 o 
 -10   1  15       16.87       15.49      4.26 o 
  -9   1  15        9.08        0.74      2.98 o 
  -8   1  15        6.89        8.51      3.18 o 
  -7   1  15       93.55       90.14      5.61 o 
  -6   1  15        7.85        4.72      2.56 o 
  -5   1  15      155.33      143.14      6.17 o 
  -4   1  15      155.93      156.04      4.74 o 
  -3   1  15      140.17      137.54      4.73 o 
  -2   1  15        6.48        7.78      0.70 o 
  -1   1  15       49.71       46.34      3.25 o 
   0   1  15      248.98      232.94      6.46 o 
   1   1  15      358.17      347.52      8.56 o 
   2   1  15       94.22       94.61      2.90 o 
   3   1  15       18.48       18.53      1.18 o 
   4   1  15       10.39        8.46      1.10 o 
   5   1  15       57.96       50.47      2.20 o 
   6   1  15       37.35       36.82      4.56 o 
   7   1  15        2.40        4.73      3.46 o 
   8   1  15       16.20       19.03      5.90 o 
   9   1  15        0.75       -0.92      3.79 o 
  10   1  15        9.72       18.93      7.29 o 
 -11   2  15       11.48       15.94      4.48 o 
 -10   2  15       69.38       74.24      7.04 o 
  -9   2  15       14.77       16.44      4.24 o 
  -8   2  15       44.61       44.43      4.69 o 
  -7   2  15       91.69       77.81      5.57 o 
  -6   2  15        2.04       -1.82      1.82 o 
  -5   2  15       37.27       38.58      2.93 o 
  -4   2  15       87.93       83.89      8.47 o 
  -3   2  15       51.82       54.78      2.85 o 
  -2   2  15      154.71      142.37      3.85 o 
  -1   2  15       12.96       13.19      1.31 o 
   0   2  15       96.08       94.76      4.44 o 
   1   2  15       48.71       47.58      2.15 o 
   2   2  15      162.08      161.87      4.24 o 
   3   2  15       93.80       89.71      3.70 o 
   4   2  15      259.37      253.50      8.35 o 
   5   2  15       15.09       10.11      1.91 o 
   6   2  15       27.30       21.40      3.01 o 
   7   2  15       13.27       15.00      2.76 o 
   8   2  15       16.43       17.15      4.72 o 
   9   2  15        0.02        1.64      2.89 o 
 -10   3  15        1.09       -2.20      4.44 o 
  -9   3  15        3.58        6.84      3.79 o 
  -8   3  15        1.09        5.12      2.82 o 
  -7   3  15       54.20       60.29      5.02 o 
  -6   3  15        9.00        9.82      2.28 o 
  -5   3  15       78.99       75.05      6.43 o 
  -4   3  15       17.00       15.89      1.89 o 
  -3   3  15        7.33        4.81      1.99 o 
  -2   3  15      215.79      208.59      6.62 o 
  -1   3  15       73.79       74.61      2.87 o 
   0   3  15       63.74       71.43      2.90 o 
   1   3  15       86.40       89.15      3.23 o 
   2   3  15       80.61       75.56      4.03 o 
   3   3  15      148.43      140.67      8.79 o 
   4   3  15       30.23       27.26      4.23 o 
   5   3  15        4.45        4.53      3.09 o 
   6   3  15        2.62        4.05      2.51 o 
   7   3  15       18.75       19.91      4.11 o 
   8   3  15        6.88       10.70      3.77 o 
   9   3  15        6.07        9.33      3.08 o 
  -9   4  15        8.73       11.72      5.13 o 
  -8   4  15       24.57       24.68      3.92 o 
  -7   4  15        2.03        4.10      3.34 o 
  -6   4  15        9.89       10.96      3.58 o 
  -5   4  15        6.01       11.68      2.44 o 
  -4   4  15       13.11        9.28      1.86 o 
  -3   4  15       14.59       11.52      4.88 o 
  -2   4  15       46.56       43.18      3.95 o 
  -1   4  15       70.12       66.74      3.00 o 
   0   4  15       71.65       75.08      4.56 o 
   1   4  15       56.80       57.05      2.89 o 
   2   4  15       52.03       53.39      3.07 o 
   3   4  15        3.57        4.00      1.76 o 
   4   4  15        7.61        7.26      1.98 o 
   5   4  15       14.93       18.35      3.02 o 
   6   4  15       27.35       23.66      5.49 o 
   7   4  15       20.27       21.33      5.86 o 
  -7   5  15       20.78       22.30      6.51 o 
  -6   5  15        8.92       10.63      4.56 o 
  -5   5  15        5.36        3.67      3.05 o 
  -4   5  15       22.12       23.24      3.45 o 
  -3   5  15       36.26       38.63      2.86 o 
  -2   5  15       16.76       16.44      2.52 o 
  -1   5  15       25.09       23.40      5.25 o 
   0   5  15       62.60       67.24      3.99 o 
   1   5  15       11.72       12.03      3.13 o 
   2   5  15        5.30        6.07      1.92 o 
   3   5  15        3.01       -0.08      2.93 o 
   4   5  15       35.98       38.34      3.83 o 
   5   5  15        6.83        8.47      3.01 o 
   6   5  15        9.92       16.52      4.07 o 
  -5   6  15        0.49        6.35      5.21 o 
  -4   6  15       20.77       26.86      5.94 o 
  -3   6  15       57.27       62.92      6.51 o 
  -2   6  15        0.21        2.12      4.07 o 
  -1   6  15       29.81       18.15      7.08 o 
   0   6  15        3.93        8.22      5.94 o 
   1   6  15        7.25       11.48      4.40 o 
   2   6  15        2.51       -0.90      3.83 o 
   3   6  15       11.05       11.72      5.29 o 
 -11   0  16       17.41       24.26      5.86 o 
 -10   0  16       41.02       50.55      7.24 o 
  -9   0  16        9.07        4.15      4.23 o 
  -8   0  16       71.62       66.18      6.59 o 
  -7   0  16       21.77       21.90      4.56 o 
  -6   0  16      338.67      310.95     20.59 o 
  -5   0  16       61.88       55.84      5.62 o 
  -4   0  16        4.78        8.30      2.77 o 
  -3   0  16       40.94       38.91      2.44 o 
  -2   0  16      366.53      344.08     16.93 o 
  -1   0  16      125.50      130.57      8.55 o 
   0   0  16      553.90      546.36     29.39 o 
   1   0  16       26.31       31.91      4.15 o 
   2   0  16       45.70       42.74      5.29 o 
   3   0  16      227.40      195.61     10.18 o 
   4   0  16       41.72       38.75      3.17 o 
   5   0  16       96.84       92.80      6.35 o 
   6   0  16        3.32        4.56      2.28 o 
   7   0  16       34.65       38.42      4.23 o 
   8   0  16        0.55        8.14      6.02 o 
   9   0  16        3.78       -3.66      6.35 o 
 -11   1  16       27.46       25.40      4.92 o 
 -10   1  16        5.37        9.85      4.05 o 
  -9   1  16       14.28       12.90      3.83 o 
  -8   1  16       12.04       13.53      4.40 o 
  -7   1  16      122.78      114.30      6.85 o 
  -6   1  16       78.60       79.81      5.21 o 
  -5   1  16      110.14      116.27      6.33 o 
  -4   1  16      524.66      502.15     15.66 o 
  -3   1  16       22.26       22.68      4.19 o 
  -2   1  16       73.58       62.65      7.94 o 
  -1   1  16       24.20       22.63      3.50 o 
   0   1  16        2.91       -0.65      2.18 o 
   1   1  16       17.80       15.55      1.42 o 
   2   1  16      145.55      148.44     11.76 o 
   3   1  16       55.11       48.57      2.97 o 
   4   1  16       46.61       41.66      3.05 o 
   5   1  16       43.01       39.63      2.00 o 
   6   1  16       34.29       28.89      3.54 o 
   7   1  16       21.43       18.75      3.79 o 
   8   1  16        0.89       -3.50      4.31 o 
   9   1  16        3.80        3.25      4.81 o 
 -11   2  16       19.42       12.93      7.73 o 
 -10   2  16        0.03        1.70      5.01 o 
  -9   2  16       32.91       31.08      4.58 o 
  -8   2  16       54.86       48.89      4.74 o 
  -7   2  16       18.64       13.98      3.50 o 
  -6   2  16      164.36      145.38     10.50 o 
  -5   2  16      132.33      121.66      5.34 o 
  -4   2  16       24.23       22.56      2.02 o 
  -3   2  16      258.86      247.10      7.79 o 
  -2   2  16      740.57      743.12     19.16 o 
  -1   2  16       23.77       22.08      4.56 o 
   0   2  16        8.51        9.35      1.71 o 
   1   2  16       33.56       32.64      1.74 o 
   2   2  16      112.02      102.94      2.85 o 
   3   2  16       48.26       44.89      2.48 o 
   4   2  16       88.64       98.17      8.75 o 
   5   2  16       35.36       41.04      3.13 o 
   6   2  16        2.89        0.16      5.62 o 
   7   2  16       35.74       40.22      9.36 o 
   8   2  16       11.57       19.41      3.67 o 
   9   2  16       16.54       18.19      3.84 o 
 -10   3  16        4.20        4.17      4.35 o 
  -9   3  16       11.36       12.09      3.94 o 
  -8   3  16       14.49        9.72      2.70 o 
  -7   3  16       67.82       96.14      8.87 o 
  -6   3  16       21.16       16.97      2.85 o 
  -5   3  16       25.71       17.42      4.40 o 
  -4   3  16       59.38       55.43      4.15 o 
  -3   3  16       27.91       23.98      4.84 o 
  -2   3  16      115.29      109.52      3.94 o 
  -1   3  16       30.29       25.62      2.21 o 
   0   3  16       40.90       43.90      3.17 o 
   1   3  16       46.82       48.88      2.30 o 
   2   3  16       56.19       61.45      5.94 o 
   3   3  16      109.49      105.02      8.30 o 
   4   3  16       48.15       48.61      3.40 o 
   5   3  16       22.34       27.98      3.51 o 
   6   3  16       42.74       51.03      4.33 o 
   7   3  16       47.72       49.83      4.82 o 
   8   3  16        6.75        3.39      3.17 o 
  -9   4  16        2.13        5.29      4.80 o 
  -8   4  16        1.99        0.98      7.08 o 
  -7   4  16        7.65        5.14      3.52 o 
  -6   4  16        4.91        4.47      2.52 o 
  -5   4  16       64.90       70.65      8.34 o 
  -4   4  16       41.83       42.67      2.99 o 
  -3   4  16       18.53       17.90      2.34 o 
  -2   4  16        1.51        0.33      2.44 o 
  -1   4  16       41.42       40.99      3.65 o 
   0   4  16       76.72       72.80      3.62 o 
   1   4  16       29.60       26.36      2.41 o 
   2   4  16      142.03      150.18      6.28 o 
   3   4  16       32.41       35.85      2.59 o 
   4   4  16        1.52        3.99      3.17 o 
   5   4  16        5.81        4.90      2.18 o 
   6   4  16       10.63       11.60      3.56 o 
   7   4  16       22.28       23.61      4.80 o 
  -7   5  16       12.44       11.38      6.67 o 
  -6   5  16        2.46        8.20      3.33 o 
  -5   5  16       10.49        9.17      3.04 o 
  -4   5  16       15.51       10.81      7.12 o 
  -3   5  16       38.84       37.12      5.37 o 
  -2   5  16       14.39       13.21      2.19 o 
  -1   5  16        5.60        6.20      3.46 o 
   0   5  16       23.20       24.82      2.99 o 
   1   5  16        1.73        0.62      2.32 o 
   2   5  16       13.63       15.22      3.26 o 
   3   5  16       34.91       40.21      3.58 o 
   4   5  16        4.86        4.56      2.44 o 
   5   5  16       25.32       26.29      3.74 o 
  -4   6  16       21.18       35.00      5.21 o 
  -3   6  16       19.48       11.80      4.23 o 
  -2   6  16       17.89       16.20      4.64 o 
  -1   6  16       43.95       51.45     11.07 o 
   0   6  16       17.46       26.70      9.04 o 
   1   6  16        0.60       -1.63      4.72 o 
   2   6  16       12.10       12.05      4.31 o 
 -11   0  17       29.89       35.33      7.24 o 
 -10   0  17       25.97       28.33      7.49 o 
  -9   0  17        2.00        3.01      4.15 o 
  -7   0  17        6.89       11.07      4.64 o 
  -6   0  17       79.82       72.04      5.37 o 
  -5   0  17        0.11        3.66      2.93 o 
  -4   0  17       10.97       11.72      2.93 o 
  -3   0  17       17.11       13.68      1.06 o 
  -1   0  17       71.88       65.61      5.94 o 
   0   0  17      787.74      799.44     34.92 o 
   1   0  17      209.82      218.32     13.02 o 
   2   0  17       33.34       30.77      6.11 o 
   3   0  17      284.64      295.08     13.59 o 
   4   0  17        0.45       -0.57      1.95 o 
   5   0  17       13.69        8.95      2.04 o 
   6   0  17       35.91       43.39      3.91 o 
   7   0  17       38.17       32.48      6.51 o 
   8   0  17       78.00       85.39     10.83 o 
   9   0  17       38.32       25.23      7.65 o 
 -11   1  17        4.88        6.07      4.02 o 
 -10   1  17       22.27       20.81      5.27 o 
  -9   1  17       17.66       26.51      4.38 o 
  -8   1  17        7.88        9.38      3.74 o 
  -7   1  17       55.79       57.64      4.78 o 
  -6   1  17       61.14       69.23      5.15 o 
  -5   1  17       43.97       51.39      3.07 o 
  -4   1  17       37.74       36.88      2.60 o 
  -3   1  17      174.79      182.78      4.83 o 
  -2   1  17       24.05       20.97      3.02 o 
  -1   1  17      291.22      282.52     11.31 o 
   0   1  17      149.07      157.02      7.49 o 
   1   1  17       65.31       58.75      3.75 o 
   2   1  17      184.57      171.62      5.51 o 
   3   1  17      232.71      225.08      6.60 o 
   4   1  17      165.48      153.29      5.15 o 
   5   1  17        8.32        9.36      1.91 o 
   6   1  17        7.21        7.33      2.33 o 
   7   1  17       22.51       22.61      3.19 o 
   8   1  17        1.69        5.00      3.16 o 
   9   1  17       32.90       38.71     11.52 o 
 -10   2  17        2.66        5.03      5.70 o 
  -9   2  17        5.44       13.66      4.69 o 
  -8   2  17       18.34       19.22      3.74 o 
  -7   2  17      113.62      118.75      7.32 o 
  -6   2  17       38.71       35.77      7.12 o 
  -5   2  17      117.59      109.04      4.83 o 
  -4   2  17       53.61       54.74      3.70 o 
  -3   2  17        5.79        4.33      1.16 o 
  -2   2  17      122.65      107.96      4.07 o 
  -1   2  17        0.45       -0.24      1.52 o 
   0   2  17       34.68       30.94      2.35 o 
   1   2  17      140.56      135.35      4.69 o 
   2   2  17      102.90       96.29      3.01 o 
   3   2  17        6.27        7.75      1.06 o 
   4   2  17       33.59       34.76      3.07 o 
   5   2  17       52.54       60.06      3.89 o 
   6   2  17        1.98        0.95      2.24 o 
   7   2  17       11.83        9.17      3.22 o 
   8   2  17        7.27        4.94      3.87 o 
   9   2  17       18.60       18.76      9.04 o 
 -10   3  17       12.30       16.16      4.80 o 
  -9   3  17        1.35       -3.57      3.57 o 
  -8   3  17       13.41        7.74      4.04 o 
  -7   3  17        4.35       10.25      5.74 o 
  -6   3  17       16.87       20.33      3.61 o 
  -5   3  17       34.67       32.48      3.50 o 
  -4   3  17        7.59       11.30      1.85 o 
  -3   3  17        9.98        7.69      1.83 o 
  -2   3  17       69.64       65.31      2.79 o 
  -1   3  17       70.54       64.70      3.55 o 
   0   3  17      121.07      112.13      5.94 o 
   1   3  17       19.98       18.32      1.35 o 
   2   3  17       35.77       34.35      2.55 o 
   3   3  17       28.03       27.42      2.24 o 
   4   3  17       30.03       27.45      3.58 o 
   5   3  17        3.68        4.82      2.28 o 
   6   3  17       24.28       26.29      3.36 o 
   7   3  17       39.87       44.17      4.76 o 
   8   3  17        2.01        3.34      3.56 o 
  -8   4  17       10.11        1.55      6.43 o 
  -7   4  17        1.25        2.06      5.94 o 
  -6   4  17        8.97       10.72      2.41 o 
  -5   4  17        0.11        2.52      1.65 o 
  -4   4  17       10.49       12.47      2.35 o 
  -3   4  17       40.70       32.02      2.71 o 
  -2   4  17       25.98       31.10      2.64 o 
  -1   4  17       28.50       27.36      3.56 o 
   0   4  17       14.22       14.52      2.56 o 
   1   4  17       55.59       56.55      3.75 o 
   2   4  17       10.75       15.00      2.28 o 
   3   4  17       20.53       17.50      2.41 o 
   4   4  17       11.03       16.33      5.29 o 
   5   4  17        3.34        6.67      3.58 o 
   6   4  17        3.53        2.33      3.37 o 
   7   4  17       19.26       23.20      4.72 o 
  -7   5  17       14.15        9.43      4.52 o 
  -6   5  17        5.34        3.46      3.22 o 
  -5   5  17        0.24        1.58      3.11 o 
  -4   5  17       13.46       13.32      3.17 o 
  -3   5  17        0.30        3.99      3.83 o 
  -2   5  17       18.14       17.24      2.52 o 
  -1   5  17        4.31        7.66      2.27 o 
   0   5  17        0.34        1.16      2.41 o 
   1   5  17       15.57       14.47      2.42 o 
   2   5  17       21.63       25.89      3.66 o 
   3   5  17       57.12       59.10      4.88 o 
   4   5  17        0.73        2.69      3.34 o 
   5   5  17       12.55        7.16      3.58 o 
  -3   6  17       23.24       24.42     10.83 o 
  -2   6  17       19.91       17.01      7.57 o 
  -1   6  17       28.40       48.92     10.83 o 
   0   6  17       12.97       15.06      9.85 o 
   1   6  17       22.37       38.26      5.86 o 
 -11   0  18       29.45       44.44      8.79 o 
 -10   0  18        0.44       -6.59      6.59 o 
  -9   0  18       34.46       37.20      7.81 o 
  -8   0  18       99.95      117.71     10.91 o 
  -7   0  18        1.66       -1.87      4.88 o 
  -6   0  18      138.72      136.92     11.31 o 
  -5   0  18      181.49      178.35     12.37 o 
  -4   0  18      149.13      146.77      7.24 o 
  -3   0  18       59.45       58.04      5.13 o 
  -1   0  18      129.82      124.79      7.41 o 
   0   0  18      107.18      105.09      7.49 o 
   1   0  18      167.93      141.47     10.50 o 
   2   0  18        0.06        3.50      1.87 o 
   3   0  18       27.25       25.48      2.69 o 
   4   0  18        9.80        9.93      2.12 o 
   5   0  18       19.63       16.93      2.69 o 
   6   0  18       31.48       29.47      3.50 o 
   7   0  18        0.93        9.77      6.67 o 
   8   0  18        0.38        3.91      7.24 o 
   9   0  18       33.36       50.31      9.85 o 
 -11   1  18       15.56       24.71      5.67 o 
 -10   1  18       17.50       15.89      7.37 o 
  -9   1  18        1.80        2.92      3.90 o 
  -8   1  18       37.08       32.49      7.94 o 
  -7   1  18        4.06        1.66      2.29 o 
  -6   1  18       49.97       62.51      4.78 o 
  -5   1  18       11.10        8.34      2.20 o 
  -4   1  18        7.12        7.14      1.52 o 
  -3   1  18      336.53      325.04     14.39 o 
  -2   1  18      110.89      114.25      5.29 o 
  -1   1  18      693.92      668.89     24.43 o 
   0   1  18      272.73      268.31     16.81 o 
   1   1  18       62.05       63.92      4.72 o 
   2   1  18        4.39        2.78      1.02 o 
   3   1  18      146.23      150.38      4.91 o 
   4   1  18       40.25       35.32      2.25 o 
   5   1  18        8.05       11.64      2.72 o 
   6   1  18        2.23        1.77      2.21 o 
   7   1  18       25.39       28.81      3.55 o 
   8   1  18        4.91        8.29      4.97 o 
   9   1  18        8.20        8.26      7.57 o 
 -10   2  18        4.35        3.81      4.08 o 
  -9   2  18       12.23       23.36      4.68 o 
  -8   2  18        1.28        0.48      4.07 o 
  -7   2  18       40.57       44.13      7.12 o 
  -6   2  18       79.92       83.66      9.61 o 
  -5   2  18       15.08       14.63      2.20 o 
  -4   2  18       19.47       17.43      1.97 o 
  -3   2  18        1.04        2.77      1.16 o 
  -2   2  18       47.23       43.03      2.91 o 
  -1   2  18        1.72        3.99      1.95 o 
   0   2  18       32.42       27.23      7.49 o 
   1   2  18       75.99       72.52      2.70 o 
   2   2  18        7.09        8.45      1.55 o 
   3   2  18       22.93       25.44      1.97 o 
   4   2  18       45.30       49.62     13.59 o 
   5   2  18        1.24        0.47      2.23 o 
   6   2  18        6.30        3.95      3.05 o 
   7   2  18       27.18       32.89      4.14 o 
   8   2  18       24.27       32.67      4.36 o 
  -9   3  18        3.87        4.55      4.31 o 
  -8   3  18       17.42       20.25      8.59 o 
  -7   3  18        2.63        1.63      3.12 o 
  -6   3  18        8.05       11.45      2.74 o 
  -5   3  18       18.38       18.63      3.26 o 
  -4   3  18        3.78        7.79      2.24 o 
  -3   3  18       71.58       71.61      3.75 o 
  -2   3  18       13.26        9.13      2.08 o 
  -1   3  18       32.73       32.96      2.32 o 
   0   3  18       45.85       39.62      3.80 o 
   1   3  18      108.18      105.01      4.89 o 
   2   3  18      137.08      145.14      5.48 o 
   3   3  18        2.16        3.32      3.54 o 
   4   3  18       44.21       47.39      3.33 o 
   5   3  18        4.21        6.98      2.72 o 
   6   3  18       46.40       63.89      5.14 o 
   7   3  18        7.96        7.20      3.54 o 
  -8   4  18       28.58       33.37      7.24 o 
  -7   4  18       19.43       17.29      3.32 o 
  -6   4  18       33.42       33.90      4.31 o 
  -5   4  18        0.39        1.40      1.90 o 
  -4   4  18        8.90        7.63      2.20 o 
  -3   4  18        3.69        3.37      2.05 o 
  -2   4  18        1.82        3.38      2.65 o 
  -1   4  18       20.95       13.31      2.72 o 
   0   4  18       52.21       54.96      6.43 o 
   1   4  18        1.87        2.70      1.79 o 
   2   4  18        9.17        6.63      1.89 o 
   3   4  18        2.06       -1.70      3.99 o 
   4   4  18       64.97       82.44      4.48 o 
   5   4  18       18.55       16.27      2.56 o 
   6   4  18       38.66       39.86      3.77 o 
  -6   5  18        4.99        6.43      6.27 o 
  -5   5  18       54.83       44.20      6.11 o 
  -4   5  18       10.17       11.70      9.24 o 
  -3   5  18       38.22       40.04      4.37 o 
  -2   5  18       16.79       24.37      5.82 o 
  -1   5  18       54.80       59.57      5.33 o 
   0   5  18        4.37        5.17      2.61 o 
   1   5  18        2.57        4.15      2.93 o 
   2   5  18        0.74        2.12      2.85 o 
   3   5  18       13.42       10.26      3.09 o 
   4   5  18        1.64        2.20      2.52 o 
 -10   0  19       44.14       42.82     10.26 o 
  -9   0  19        0.50       -3.42      5.94 o 
  -8   0  19        5.01        4.15      4.07 o 
  -7   0  19        0.74        0.73      3.74 o 
  -6   0  19       24.12       21.57      4.40 o 
  -5   0  19       12.25       11.56      4.40 o 
  -4   0  19       58.01       54.38      2.93 o 
  -3   0  19       15.69       18.32      4.64 o 
  -2   0  19       61.11       68.30      5.45 o 
  -1   0  19       44.40       40.62      4.72 o 
   0   0  19       23.11       16.20      4.07 o 
   1   0  19       40.67       44.85      4.80 o 
   2   0  19       13.68       10.99      2.28 o 
   3   0  19       17.78       16.85      2.77 o 
   4   0  19        5.75        6.76      2.20 o 
   5   0  19        0.49       -1.95      2.28 o 
   6   0  19       39.79       49.41      7.33 o 
   7   0  19       43.18       42.41      8.79 o 
   8   0  19       46.96       48.03     10.83 o 
 -10   1  19        5.36       12.07      4.35 o 
  -9   1  19       43.05       38.72      5.40 o 
  -8   1  19       43.12       50.38      4.82 o 
  -7   1  19       52.31       45.64      4.83 o 
  -6   1  19       36.56       36.27     11.88 o 
  -5   1  19       58.12       66.70      5.54 o 
  -4   1  19       27.07       26.57      2.06 o 
  -3   1  19       24.87       18.33      4.64 o 
  -2   1  19      174.74      187.69      7.53 o 
  -1   1  19       38.92       37.68      5.37 o 
   0   1  19      115.11      119.51      6.88 o 
   1   1  19      174.88      160.51      8.97 o 
   2   1  19      108.83      114.42      5.25 o 
   3   1  19       41.99       43.91      2.52 o 
   4   1  19        1.49        3.46      1.38 o 
   5   1  19       15.75       14.53      2.45 o 
   6   1  19        7.16        7.12      2.60 o 
   7   1  19       12.83        8.52      5.25 o 
   8   1  19       16.41       17.72      4.77 o 
 -10   2  19        5.87       15.08      4.50 o 
  -9   2  19        9.19        7.27      3.58 o 
  -8   2  19        0.70        9.15      3.31 o 
  -7   2  19       13.17       19.18      8.79 o 
  -6   2  19       29.47       28.38      4.02 o 
  -5   2  19        4.98        8.81      5.82 o 
  -4   2  19       11.09       12.42      1.69 o 
  -3   2  19        9.34        8.66      1.19 o 
  -2   2  19       69.14       72.40      3.60 o 
  -1   2  19       25.44       26.40      5.78 o 
   0   2  19      232.42      211.86      8.76 o 
   1   2  19       41.96       43.86      2.69 o 
   2   2  19       70.31       64.75      2.91 o 
   3   2  19       22.39       21.02      3.34 o 
   4   2  19       14.49       17.24      2.02 o 
   5   2  19        5.41        4.32      2.49 o 
   6   2  19        0.64        4.03      3.15 o 
   7   2  19       11.10       10.30      3.45 o 
   8   2  19        8.31        7.41      5.90 o 
  -9   3  19        0.62        6.43      3.11 o 
  -8   3  19       17.47       13.67      4.10 o 
  -7   3  19      103.31      116.53     10.26 o 
  -6   3  19       27.35       26.14      3.64 o 
  -5   3  19        4.30        1.95      1.83 o 
  -4   3  19       43.82       35.52      3.20 o 
  -3   3  19       41.84       42.22      2.67 o 
  -2   3  19       32.08       26.63      3.47 o 
  -1   3  19        1.70        2.22      2.01 o 
   0   3  19        7.12        4.41      2.39 o 
   1   3  19        1.76        0.19      1.67 o 
   2   3  19        9.16       10.91      1.82 o 
   3   3  19        0.23       -0.99      1.73 o 
   4   3  19       12.71       14.22      2.12 o 
   5   3  19        7.25       11.17      2.34 o 
   6   3  19       31.64       34.86      3.88 o 
   7   3  19       34.23       41.76      9.44 o 
  -8   4  19       25.53       20.27      6.59 o 
  -7   4  19       27.92       34.33      9.04 o 
  -6   4  19        4.50        1.97      3.81 o 
  -5   4  19        1.61       -2.07      2.50 o 
  -4   4  19       23.75       21.00      2.56 o 
  -3   4  19       26.46       26.36      2.96 o 
  -2   4  19       34.41       39.83      4.35 o 
  -1   4  19       10.87       13.46      5.29 o 
   0   4  19       23.40       25.94      3.83 o 
   1   4  19        8.57        9.52      2.23 o 
   2   4  19       50.96       56.87      3.35 o 
   3   4  19       19.50       14.96      2.61 o 
   4   4  19       32.26       38.01      3.50 o 
   5   4  19       22.25       25.11      7.00 o 
  -5   5  19       10.57        9.77      6.27 o 
  -4   5  19       30.11       32.32      7.57 o 
  -3   5  19        0.10        1.63      4.97 o 
  -2   5  19       36.04       44.88      5.29 o 
  -1   5  19       19.31       17.88      8.67 o 
   0   5  19        1.50       -0.29      4.84 o 
   1   5  19        1.29       -1.71      2.60 o 
   2   5  19        1.24       -0.98      3.17 o 
   3   5  19        7.72        7.24      3.09 o 
 -10   0  20       18.54       31.58      7.41 o 
  -9   0  20        2.12       -2.69      7.00 o 
  -8   0  20       38.45       35.73      6.67 o 
  -7   0  20        7.25       10.34      4.40 o 
  -6   0  20        2.38        4.80      5.86 o 
  -5   0  20       22.93       28.41      5.29 o 
  -4   0  20        1.23        1.06      0.73 o 
  -3   0  20       86.96       85.80      8.14 o 
  -2   0  20       30.13       23.93      4.64 o 
  -1   0  20      324.52      321.78     22.87 o 
   0   0  20        1.50        6.43      3.01 o 
   1   0  20        5.75        7.24      4.48 o 
   2   0  20        5.53        7.41      2.52 o 
   3   0  20        0.04        1.22      2.85 o 
   4   0  20        6.18        8.63      2.44 o 
   5   0  20       56.18       57.06      5.21 o 
   6   0  20       27.21       33.37      7.81 o 
   7   0  20       77.79       91.90     12.54 o 
   8   0  20        1.71       14.98      6.76 o 
 -10   1  20        9.53       11.23      5.13 o 
  -9   1  20        8.04        6.69      4.88 o 
  -8   1  20       42.56       45.41      5.31 o 
  -7   1  20        1.10       -3.34      3.34 o 
  -6   1  20       27.34       25.35      3.65 o 
  -5   1  20       19.22       20.77      3.99 o 
  -4   1  20       20.28       21.32      1.19 o 
  -3   1  20        1.64        1.19      3.24 o 
  -2   1  20      133.12      114.87      6.79 o 
  -1   1  20       37.34       33.98      8.38 o 
   0   1  20       32.57       30.45      6.92 o 
   1   1  20       54.93       47.00      4.60 o 
   2   1  20       12.40       11.11      2.17 o 
   3   1  20       18.87       21.23      7.45 o 
   4   1  20        3.32        5.91      2.56 o 
   5   1  20       29.02       30.90      3.21 o 
   6   1  20       25.01       28.40      8.10 o 
   7   1  20       41.87       48.18      8.30 o 
   8   1  20       41.23       53.79      8.83 o 
  -9   2  20        6.51       -0.12      3.58 o 
  -8   2  20       22.51       21.22      4.56 o 
  -7   2  20       37.85       32.60      4.47 o 
  -6   2  20       24.79       21.06      6.63 o 
  -5   2  20       24.06       24.00      3.48 o 
  -4   2  20       20.17       15.46      2.20 o 
  -3   2  20      206.51      207.49     10.68 o 
  -2   2  20        2.64        0.66      2.63 o 
  -1   2  20       89.04       91.10      4.18 o 
   0   2  20       67.61       69.93      5.74 o 
   1   2  20        0.84        2.30      7.04 o 
   2   2  20       66.46       66.74      2.95 o 
   3   2  20       39.00       40.76      2.89 o 
   4   2  20        2.69        5.38      3.09 o 
   5   2  20       30.59       33.17      4.60 o 
   6   2  20       13.24       14.07      3.38 o 
   7   2  20       15.04       16.42      6.27 o 
  -8   3  20       32.81       33.42      5.67 o 
  -7   3  20      112.87      127.76     10.29 o 
  -6   3  20       35.90       42.20      7.00 o 
  -5   3  20       22.02       25.71      4.60 o 
  -4   3  20       18.98       22.73      2.99 o 
  -3   3  20        4.83        5.31      6.43 o 
  -2   3  20       17.55       13.55      2.79 o 
  -1   3  20        3.83        1.39      2.88 o 
   0   3  20        8.01       10.49      3.00 o 
   1   3  20       30.81       40.88      3.64 o 
   2   3  20        1.52        1.76      2.28 o 
   3   3  20       18.08       14.34      2.64 o 
   4   3  20       15.34       17.99      4.84 o 
   5   3  20       15.15       20.00      3.55 o 
   6   3  20        5.95        2.00      3.46 o 
  -7   4  20        6.73        9.18      4.23 o 
  -6   4  20       15.41       16.18      4.67 o 
  -5   4  20        9.96        6.51      3.13 o 
  -4   4  20        5.71        8.77      3.66 o 
  -3   4  20       13.40       10.49      3.44 o 
  -2   4  20       22.33       20.44      3.74 o 
  -1   4  20       12.28       12.36      2.58 o 
   0   4  20        8.58       11.54      3.21 o 
   1   4  20        2.76        9.14      2.89 o 
   2   4  20       16.77       16.85      3.36 o 
   3   4  20       11.30        8.86      3.24 o 
   4   4  20       24.71       32.68     10.38 o 
   5   4  20        1.02        1.46      3.19 o 
  -4   5  20        5.80       -0.24      4.40 o 
  -3   5  20        8.69        6.84      4.31 o 
  -2   5  20        3.40       -2.48      4.65 o 
  -1   5  20       23.87       26.61      3.81 o 
   0   5  20       18.95       21.41      5.05 o 
   1   5  20        5.81       14.25      5.13 o 
   2   5  20       38.50       47.95      6.27 o 
 -10   0  21       12.52       23.44      7.57 o 
  -9   0  21       90.24      100.53     12.70 o 
  -8   0  21       34.46       36.96      7.73 o 
  -7   0  21       35.77       29.30      5.13 o 
  -6   0  21        8.16        9.61      5.70 o 
  -5   0  21       73.23       77.90      8.47 o 
  -4   0  21        7.61       16.36      5.37 o 
  -3   0  21       24.98       31.91      5.78 o 
  -2   0  21       34.33       45.42      6.76 o 
  -1   0  21        3.93        4.31      3.42 o 
   0   0  21       59.83       68.30      9.28 o 
   1   0  21        0.03        3.50      4.72 o 
   2   0  21       26.08       25.89      3.50 o 
   3   0  21       52.24       54.54      4.48 o 
   4   0  21       32.08       36.22      3.91 o 
   5   0  21       30.81       70.25      7.49 o 
   6   0  21        8.79        2.44      6.92 o 
   7   0  21        0.79        0.81      7.73 o 
  -9   1  21       43.07       47.11      6.38 o 
  -8   1  21        0.76        3.62      4.88 o 
  -7   1  21       10.15       10.47      3.64 o 
  -6   1  21        9.91        8.24      3.31 o 
  -5   1  21       10.37       20.79      4.76 o 
  -4   1  21       14.07       12.06      3.22 o 
  -3   1  21       83.60       87.38      8.63 o 
  -2   1  21        8.37        8.25      2.64 o 
  -1   1  21       55.76       67.29      4.88 o 
   0   1  21        3.01        2.53      3.50 o 
   1   1  21        2.93        4.29      4.11 o 
   2   1  21       15.58       17.22      5.05 o 
   3   1  21        5.35       10.14      2.93 o 
   4   1  21       32.83       37.04      3.89 o 
   5   1  21        7.19       15.08      3.79 o 
   6   1  21       11.09        6.08      3.63 o 
   7   1  21       46.30       52.64      5.65 o 
  -9   2  21        2.74        2.52      7.29 o 
  -8   2  21       49.50       52.75      6.33 o 
  -7   2  21        3.43        1.87      3.14 o 
  -6   2  21        1.65        7.05      5.94 o 
  -5   2  21       38.97       57.05      5.59 o 
  -4   2  21       21.72       17.38      3.02 o 
  -3   2  21       23.48       26.50      3.54 o 
  -2   2  21       31.71       26.54      5.21 o 
  -1   2  21       11.21       11.11      2.93 o 
   0   2  21        0.09        1.62      2.63 o 
   1   2  21       10.87       15.70      2.88 o 
   2   2  21       58.79       64.38      4.55 o 
   3   2  21       12.76       12.52      3.07 o 
   4   2  21       36.05       44.89     10.99 o 
   5   2  21        9.04        1.38      3.25 o 
   6   2  21       35.74       45.26      7.41 o 
   7   2  21       26.22       42.10      6.74 o 
  -8   3  21        2.54        3.98      4.03 o 
  -7   3  21       13.97       16.98      6.43 o 
  -6   3  21        1.20       -0.22      3.90 o 
  -5   3  21       49.52       65.03      5.82 o 
  -4   3  21        9.45       10.97      4.03 o 
  -3   3  21       22.76       22.71      3.36 o 
  -2   3  21        4.04        5.99      3.27 o 
  -1   3  21       39.40       39.82      4.79 o 
   0   3  21        5.36       10.45      2.76 o 
   1   3  21       19.74       18.35      2.82 o 
   2   3  21       26.80       27.91      7.00 o 
   3   3  21       18.53       21.68      3.37 o 
   4   3  21       49.64       52.22      4.85 o 
   5   3  21       38.75       47.11      5.94 o 
   6   3  21        1.14       -2.70      4.68 o 
  -6   4  21        5.93        6.31      4.44 o 
  -5   4  21        0.22       -1.64      2.56 o 
  -4   4  21        7.66        2.69      3.89 o 
  -3   4  21       57.54       64.12      6.16 o 
  -2   4  21       10.43       17.33      3.60 o 
  -1   4  21       27.99       24.32      3.33 o 
   0   4  21       25.44       30.91      5.58 o 
   1   4  21        3.88        6.69      3.40 o 
   2   4  21       24.21       25.88      4.25 o 
   3   4  21       16.18       18.43      4.04 o 
   4   4  21        6.39        8.13      3.90 o 
  -3   5  21        0.95        5.45      6.11 o 
  -2   5  21       17.60       16.00      4.88 o 
  -1   5  21       10.69        9.09      4.97 o 
   0   5  21        0.65       -1.06      4.80 o 
   1   5  21        2.50        2.85      4.56 o 
  -9   0  22       34.84       40.13      7.41 o 
  -8   0  22       13.01        0.33      7.00 o 
  -7   0  22        0.73        8.22      6.19 o 
  -6   0  22       11.81        8.71      4.80 o 
  -5   0  22       17.06       19.62      4.88 o 
  -4   0  22        3.74        7.90      3.50 o 
  -3   0  22       27.47       26.94      4.88 o 
  -2   0  22        9.48       22.71      4.56 o 
  -1   0  22       35.08       45.10      6.67 o 
   0   0  22        2.13        6.02      4.80 o 
   1   0  22        9.79       11.72      4.56 o 
   2   0  22        1.43        4.88      3.01 o 
   3   0  22       12.98       13.02      2.69 o 
   4   0  22        0.65        0.90      5.94 o 
   5   0  22       67.21      108.59     11.23 o 
   6   0  22        0.30       -4.64      7.41 o 
   7   0  22       30.80       49.17      8.87 o 
  -9   1  22        6.61        6.72      8.75 o 
  -8   1  22       11.21        4.49      4.26 o 
  -7   1  22        4.04       12.25      5.94 o 
  -6   1  22       39.39       44.36     12.09 o 
  -5   1  22        0.04        5.39      3.64 o 
  -4   1  22       70.64       70.57      6.20 o 
  -3   1  22        7.57        9.00      4.19 o 
  -2   1  22       33.92       35.57      4.35 o 
  -1   1  22      117.38      114.80      6.75 o 
   0   1  22       38.85       34.91      4.27 o 
   1   1  22       81.40       82.85      6.72 o 
   2   1  22       48.68       39.63      3.90 o 
   3   1  22        7.30        8.69      2.91 o 
   4   1  22       19.03       19.51      6.63 o 
   5   1  22       75.71       78.56      9.32 o 
   6   1  22        5.97        1.75      7.65 o 
   7   1  22        0.44        3.58      6.16 o 
  -8   2  22       35.33       42.38      5.49 o 
  -7   2  22       12.17       17.98      4.14 o 
  -6   2  22       18.84       18.80      4.12 o 
  -5   2  22       63.28       63.21      5.74 o 
  -4   2  22       11.37       11.37      3.86 o 
  -3   2  22       16.66       19.66      3.23 o 
  -2   2  22        6.39       11.60      3.87 o 
  -1   2  22       28.26       36.32      8.55 o 
   0   2  22        2.98        0.15      2.36 o 
   1   2  22        1.47       -0.81      2.89 o 
   2   2  22       28.61       27.45      4.48 o 
   3   2  22       20.18       23.20      3.11 o 
   4   2  22       26.16       30.92      5.98 o 
   5   2  22       22.67       30.22      4.10 o 
   6   2  22       17.25       10.42     11.36 o 
  -7   3  22       10.22       13.13      4.36 o 
  -6   3  22       13.85       13.29      6.84 o 
  -5   3  22       19.32       17.29      3.75 o 
  -4   3  22       11.54        9.10      3.04 o 
  -3   3  22        0.62       -1.90      3.01 o 
  -2   3  22        2.99        2.76      2.77 o 
  -1   3  22        9.76        8.38      3.13 o 
   0   3  22        0.83       -2.75      2.75 o 
   1   3  22       23.16       26.76      4.00 o 
   2   3  22       15.80       16.94      4.03 o 
   3   3  22       11.65       12.21      9.40 o 
   4   3  22       14.32       24.82      4.32 o 
   5   3  22        1.51        4.46      3.40 o 
  -6   4  22        0.40        1.70      3.68 o 
  -5   4  22       14.04       12.51      4.52 o 
  -4   4  22       21.04       19.68      4.25 o 
  -3   4  22        5.48        8.14      4.20 o 
  -2   4  22       24.33       28.76      4.94 o 
  -1   4  22       12.88       16.45      9.65 o 
   0   4  22       33.94       43.47      4.68 o 
   1   4  22        4.50        7.63      3.54 o 
   2   4  22       47.30       54.01      5.35 o 
   3   4  22        0.90        2.82      3.47 o 
  -9   0  23       18.14       17.99      9.04 o 
  -8   0  23       30.37       42.65      9.36 o 
  -7   0  23        0.47       -1.38      6.59 o 
  -6   0  23        0.81        3.58      4.07 o 
  -5   0  23        0.36        0.81      6.02 o 
  -4   0  23        2.95       -0.41      5.62 o 
  -3   0  23       83.45       78.47      9.04 o 
  -2   0  23        0.13       -0.33      3.58 o 
  -1   0  23        1.75       -3.58      3.58 o 
   0   0  23       64.61       74.07      8.14 o 
   1   0  23        3.27        5.05      5.62 o 
   2   0  23       30.75       32.89      4.80 o 
   3   0  23       31.16       30.36      3.74 o 
   4   0  23        0.28        1.87      5.86 o 
   5   0  23        2.50        3.91      7.24 o 
   6   0  23        6.17        7.90      8.14 o 
  -8   1  23       42.53       49.89     11.76 o 
  -7   1  23       10.86       13.11      4.28 o 
  -6   1  23       57.44       61.20      5.92 o 
  -5   1  23        0.91       -3.46      3.46 o 
  -4   1  23       57.12       61.95      7.16 o 
  -3   1  23       14.27        8.70      8.71 o 
  -2   1  23        1.01       -0.69      4.19 o 
  -1   1  23       19.44       19.45      3.50 o 
   0   1  23       17.20       13.76     10.46 o 
   1   1  23        5.31       13.35      4.52 o 
   2   1  23       43.75       44.90      6.59 o 
   3   1  23       11.00       11.20      8.14 o 
   4   1  23       26.65       34.96     11.56 o 
   5   1  23        5.26        7.94      3.99 o 
   6   1  23       26.94       27.25      6.04 o 
  -8   2  23        9.67       11.80      6.51 o 
  -7   2  23       15.26       15.34      3.84 o 
  -6   2  23       38.71       53.42      6.23 o 
  -5   2  23       15.95       18.33      6.67 o 
  -4   2  23       74.01       82.27      7.13 o 
  -3   2  23       55.14       56.29      5.51 o 
  -2   2  23        6.86        7.53      6.23 o 
  -1   2  23       17.06       26.70      4.09 o 
   0   2  23        2.30        6.30      3.30 o 
   1   2  23       11.43       13.80      6.02 o 
   2   2  23        4.85        4.56      3.01 o 
   3   2  23        1.08        3.36      3.54 o 
   4   2  23        7.01        2.66      2.90 o 
   5   2  23        3.45        3.88      3.68 o 
  -7   3  23        5.67        4.74      5.49 o 
  -6   3  23       15.17       10.29      4.22 o 
  -5   3  23       11.32       19.68      4.97 o 
  -4   3  23        0.38        1.77      3.57 o 
  -3   3  23       16.52       12.60      3.81 o 
  -2   3  23        6.17        3.68      3.42 o 
  -1   3  23        2.64        6.37      3.13 o 
   0   3  23       13.31       12.89      3.58 o 
   1   3  23        3.68       -2.61      3.62 o 
   2   3  23        5.92        6.35      3.70 o 
   3   3  23        1.67        2.31      3.83 o 
   4   3  23        9.48        5.80      4.42 o 
  -5   4  23       20.34       19.74      4.34 o 
  -4   4  23        0.38       -3.32      3.32 o 
  -3   4  23        5.65        6.33      4.11 o 
  -2   4  23        1.53       -0.24      2.95 o 
  -1   4  23        2.17        2.03      3.31 o 
   0   4  23       13.00       16.97      3.31 o 
   1   4  23       43.33       50.98      5.62 o 
   2   4  23        1.85       -0.19      3.78 o 
  -8   0  24       39.06       47.05      6.92 o 
  -7   0  24       40.06       32.64      6.43 o 
  -6   0  24       41.13       53.64      9.28 o 
  -5   0  24        3.03        2.69      3.99 o 
  -4   0  24        2.41       11.88      4.31 o 
  -3   0  24        1.52        5.29      5.54 o 
  -2   0  24       19.82       16.20      4.31 o 
  -1   0  24        3.40       -3.17      3.66 o 
   0   0  24       12.96       24.75      6.59 o 
   1   0  24        0.10       -1.87      4.80 o 
   2   0  24       20.54       26.62      4.31 o 
   3   0  24        1.46       -0.90      5.94 o 
   4   0  24        8.89        6.35      6.92 o 
   5   0  24        2.48       -6.92      6.92 o 
  -8   1  24        9.71        7.25      4.19 o 
  -7   1  24        1.13        2.54      3.31 o 
  -6   1  24       26.22       25.41     13.92 o 
  -5   1  24       16.00       23.36      4.52 o 
  -4   1  24        4.64       14.32      3.88 o 
  -3   1  24       13.31        8.71      3.16 o 
  -2   1  24        7.40        8.76      5.33 o 
  -1   1  24        1.92        3.74      3.84 o 
   0   1  24       10.26       14.63      3.59 o 
   1   1  24        0.52        2.48      3.13 o 
   2   1  24        6.51        8.68      5.98 o 
   3   1  24       17.67       15.08      4.44 o 
   4   1  24       94.06       95.77      8.56 o 
   5   1  24        9.38       10.70      4.79 o 
  -7   2  24        1.53        2.64      5.27 o 
  -6   2  24       31.34       31.34      7.00 o 
  -5   2  24        1.64       -3.09      4.34 o 
  -4   2  24       40.44       47.72     13.19 o 
  -3   2  24        6.35       11.29      3.05 o 
  -2   2  24       98.23      102.68      8.83 o 
  -1   2  24       57.32       46.20      5.26 o 
   0   2  24       38.07       49.75      5.34 o 
   1   2  24        4.48        4.80      2.86 o 
   2   2  24       23.27       27.60      3.65 o 
   3   2  24       11.91       10.95      6.35 o 
   4   2  24       11.24       19.73      9.16 o 
   5   2  24        7.65        3.31      5.80 o 
  -6   3  24       38.00       53.61      6.65 o 
  -5   3  24       77.77       78.47      9.08 o 
  -4   3  24       15.89       13.06      7.73 o 
  -3   3  24       40.42       42.21      5.94 o 
  -2   3  24       26.38       25.20      4.44 o 
  -1   3  24        9.58       20.94      4.92 o 
   0   3  24       37.57       55.61     10.70 o 
   1   3  24       19.17       25.72      3.64 o 
   2   3  24       23.39       22.89      6.11 o 
   3   3  24        1.76        0.32      3.49 o 
  -3   4  24       17.79       22.98      5.60 o 
  -2   4  24       21.33       33.11      6.11 o 
  -1   4  24        9.01        7.16      3.73 o 
   0   4  24        0.90        3.57      3.81 o 
  -7   0  25        3.27       11.23      8.47 o 
  -6   0  25        1.29       -4.80      4.80 o 
  -5   0  25        0.00       -5.37      5.78 o 
  -4   0  25        1.18       -2.44      6.11 o 
  -3   0  25        6.03       15.47      5.54 o 
  -2   0  25       31.02       45.67      7.81 o 
  -1   0  25        4.18        1.71      4.15 o 
   0   0  25       31.62       37.85      7.57 o 
   1   0  25        0.57       -2.28      4.40 o 
   2   0  25        5.51        4.15      4.80 o 
   3   0  25        9.44        1.30      3.74 o 
   4   0  25        5.86        9.52      6.19 o 
   5   0  25       34.00       57.63      8.63 o 
  -7   1  25       32.74       42.82      9.93 o 
  -6   1  25       17.13       17.19      4.55 o 
  -5   1  25        0.87       -1.02      6.47 o 
  -4   1  25       36.27       35.69      4.52 o 
  -3   1  25       16.85       17.03      9.28 o 
  -2   1  25        1.30       -0.30      3.40 o 
  -1   1  25       35.79       34.03      4.90 o 
   0   1  25       63.57       75.21      6.27 o 
   1   1  25       31.09       42.32      9.73 o 
   2   1  25       13.53       17.74      8.42 o 
   3   1  25        6.22        9.96      8.59 o 
   4   1  25        2.97       12.03      5.84 o 
  -6   2  25       34.00       40.05      6.39 o 
  -5   2  25        7.23        5.10      3.88 o 
  -4   2  25        6.82        5.94      3.45 o 
  -3   2  25       11.31        8.14      4.84 o 
  -2   2  25        5.28        6.62      3.96 o 
  -1   2  25        5.56        6.86      4.31 o 
   0   2  25        4.17        6.71      3.79 o 
   1   2  25        2.77        3.72      3.54 o 
   2   2  25        0.68        3.70      3.34 o 
   3   2  25       24.06       29.88      6.55 o 
   4   2  25        3.92        3.62      4.48 o 
  -5   3  25       27.40       35.16     14.61 o 
  -4   3  25       24.74       24.53      5.62 o 
  -3   3  25       45.86       61.12      8.83 o 
  -2   3  25       18.43       12.97      4.77 o 
  -1   3  25        3.73        8.92      4.77 o 
   0   3  25       30.50       35.07      4.33 o 
   1   3  25       10.54        7.88      3.08 o 
   2   3  25        7.87        3.01      3.78 o 
  -6   0  26       48.27       71.71     10.01 o 
  -5   0  26        3.23        7.00      5.78 o 
  -4   0  26        9.55       12.78      5.78 o 
  -3   0  26        0.12       -3.58      4.15 o 
  -2   0  26        0.03       -4.56      5.62 o 
  -1   0  26       51.55       53.56      7.24 o 
   0   0  26        2.08        1.38      4.56 o 
   1   0  26       21.21       35.33      8.71 o 
   2   0  26       18.45       18.40      7.65 o 
   3   0  26        8.33       18.56      7.81 o 
   4   0  26       32.10       41.68      9.69 o 
  -6   1  26       25.21       24.33      5.78 o 
  -5   1  26        2.25       -0.64      3.54 o 
  -4   1  26       13.08        6.12      4.16 o 
  -3   1  26       48.36       53.06      6.39 o 
  -2   1  26       24.75       35.46      5.96 o 
  -1   1  26       13.83       17.20      3.91 o 
   0   1  26       49.63       70.12      6.96 o 
   1   1  26        5.66       -2.25      6.02 o 
   2   1  26        3.87        3.55      3.76 o 
   3   1  26        4.42        6.43      4.41 o 
  -5   2  26        9.28       13.68      5.81 o 
  -4   2  26       26.46       25.32      5.00 o 
  -3   2  26       10.55       11.93      5.21 o 
  -2   2  26       22.21       16.16      4.73 o 
  -1   2  26        5.87       15.81      3.76 o 
   0   2  26        7.42       11.97      5.53 o 
   1   2  26        5.84       -0.36      3.73 o 
   2   2  26        5.62        8.63      3.16 o 
   3   2  26       21.64       24.79      5.69 o 
  -3   3  26        5.30       20.01      5.05 o 
  -2   3  26       21.91       21.34      4.37 o 
  -1   3  26       18.35       25.67      5.23 o 
   0   3  26       13.49       11.91      4.54 o 
  -5   0  27       37.43       55.76     10.34 o 
  -4   0  27       77.79       70.66     12.05 o 
  -3   0  27       10.81       23.12      8.47 o 
  -2   0  27        5.61       13.35      7.81 o 
  -1   0  27       10.05        8.79      6.19 o 
   0   0  27        4.03        9.69      7.00 o 
   1   0  27        2.40       -7.00      7.33 o 
   2   0  27       14.29        8.79      5.62 o 
   3   0  27       14.18       16.12      6.43 o 
  -5   1  27       19.10       39.45      6.21 o 
  -4   1  27        8.02        7.81      4.32 o 
  -3   1  27       20.64       24.03      4.85 o 
  -2   1  27        8.44       18.03     10.34 o 
  -1   1  27        3.81        0.67      3.59 o 
   0   1  27        3.25        4.54      5.12 o 
   1   1  27        4.76       11.81      3.99 o 
   2   1  27       12.22       19.92      6.92 o 
  -4   2  27        2.85        0.68      5.33 o 
  -3   2  27       11.61       15.93      8.55 o 
  -2   2  27        2.25        7.30      6.11 o 
  -1   2  27       19.32       26.26      4.80 o 
   0   2  27        2.67       11.42      5.54 o 
   1   2  27       36.43       41.91     11.07 o 
  -4   0  28       25.56       22.30      9.52 o 
  -3   0  28       34.35       22.63      9.04 o 
  -2   0  28       30.39       48.35     10.83 o 
  -1   0  28        1.73        3.01      6.19 o 
   0   0  28       31.68       41.51     10.18 o 
   1   0  28       20.56       33.70      8.30 o 
  -3   1  28        2.43       -3.90      6.27 o 
  -2   1  28       15.29       32.04      6.35 o 
  -1   1  28       46.12       55.74      6.58 o 
   0   1  28        4.55        3.98     12.98 o 
   1   1  28        3.86        4.69      4.73 o 
                                                 
